# Supplementary material for: Two chemically distinct root lignin barriers control solute and water balance
Source: Nat Commun. 2021 Apr 19;12:2320. doi: 10.1038/s41467-021-22550-0 (PMC8055973; doi:10.1038/s41467-021-22550-0)
Supplement: Supplementary file 4 — Supplementary Data 1 [file 41467_2021_22550_MOESM4_ESM.csv]

Gene	Genotype	Cluster	Expression	log2FoldChange_vs_WT	pvalue_vs_WT	padj_vs_WT	GeneSymbol
AT5G37240	WT	C4	-0.333643868	NA	NA	NA	NA
AT5G37240	sgn3-3	C4	0.075756459	1.908604444	0.017727671	0.208295465	NA
AT5G37240	sgn3-3 (+CIF2)	C4	-0.029647445	1.611651079	0.04734371	0.360138367	NA
AT5G37240	esb1-1 sgn3-3	C4	-0.038450884	1.590429648	0.051247053	0.374609351	NA
AT5G37240	sgn3-3 myb36-2	C4	0.204848588	2.500265381	0.00128719	0.035149149	NA
AT5G37240	myb36-2	C4	-0.130128282	1.365082279	0.097285202	0.515696147	NA
AT5G37240	esb1-1	C4	0.07841289	1.886114442	0.018330671	0.212369887	NA
AT5G37240	WT (+CIF2)	C4	-0.061019636	1.134720474	0.173016159	0.670667493	NA
AT4G28510	WT	C4	-0.147099515	NA	NA	NA	ATPHB1/PHB1
AT4G28510	sgn3-3	C4	0.076208448	0.262583695	0.004379968	0.085344555	ATPHB1/PHB1
AT4G28510	sgn3-3 (+CIF2)	C4	-0.075913243	0.091610461	0.32168073	0.864193875	ATPHB1/PHB1
AT4G28510	esb1-1 sgn3-3	C4	0.002131152	0.183142629	0.047054798	0.359010106	ATPHB1/PHB1
AT4G28510	sgn3-3 myb36-2	C4	0.04622834	0.226408102	0.012479388	0.16893593	ATPHB1/PHB1
AT4G28510	myb36-2	C4	-0.040021267	0.128439409	0.163309078	0.654917729	ATPHB1/PHB1
AT4G28510	esb1-1	C4	0.104750269	0.291269863	0.001416509	0.037889221	ATPHB1/PHB1
AT4G28510	WT (+CIF2)	C4	-0.016566213	0.156067316	0.089522733	0.495645513	ATPHB1/PHB1
AT4G27590	WT	C4	-0.298265483	NA	NA	NA	NA
AT4G27590	sgn3-3	C4	0.036049549	3.758071278	0.001137613	0.031903997	NA
AT4G27590	sgn3-3 (+CIF2)	C4	0.022249911	3.084006599	0.009305295	0.141026692	NA
AT4G27590	esb1-1 sgn3-3	C4	0.058296244	3.460221457	0.003020616	0.065588678	NA
AT4G27590	sgn3-3 myb36-2	C4	0.111273725	3.789574149	0.000869554	0.026028628	NA
AT4G27590	myb36-2	C4	0.008732498	3.279852776	0.005111416	0.095141631	NA
AT4G27590	esb1-1	C4	0.171569247	4.058498785	0.000357825	0.012989321	NA
AT4G27590	WT (+CIF2)	C4	0.068576804	3.236642899	0.005811855	0.103469197	NA
AT2G23360	WT	C4	-0.291647849	NA	NA	NA	NA
AT2G23360	sgn3-3	C4	0.05423711	0.724314008	0.001041431	0.029876342	NA
AT2G23360	sgn3-3 (+CIF2)	C4	-0.028310159	0.555459602	0.012257466	0.167090901	NA
AT2G23360	esb1-1 sgn3-3	C4	0.036232199	0.697198569	0.001558861	0.04060153	NA
AT2G23360	sgn3-3 myb36-2	C4	0.063762267	0.722183813	0.000816508	0.024794373	NA
AT2G23360	myb36-2	C4	-0.012319632	0.597799674	0.006738989	0.114052641	NA
AT2G23360	esb1-1	C4	0.081287365	0.758873004	0.000500938	0.016931786	NA
AT2G23360	WT (+CIF2)	C4	-0.003029299	0.617180408	0.00502179	0.09391757	NA
AT3G21140	WT	C4	-0.171615454	NA	NA	NA	NA
AT3G21140	sgn3-3	C4	0.031426768	0.286200755	0.029545641	0.279421154	NA
AT3G21140	sgn3-3 (+CIF2)	C4	-0.002639187	0.226343802	0.083995038	0.480670646	NA
AT3G21140	esb1-1 sgn3-3	C4	0.056367188	0.337431408	0.009641435	0.144003308	NA
AT3G21140	sgn3-3 myb36-2	C4	-0.00080522	0.249057029	0.051968065	0.377445057	NA
AT3G21140	myb36-2	C4	-0.002600767	0.228429598	0.080524847	0.470314996	NA
AT3G21140	esb1-1	C4	0.120461935	0.400655819	0.001854269	0.046163433	NA
AT3G21140	WT (+CIF2)	C4	0.037909844	0.297146567	0.021867789	0.235746439	NA
AT2G47530	WT	C4	-0.11071068	NA	NA	NA	NA
AT2G47530	sgn3-3	C4	0.113083877	0.303853705	0.039994463	0.330128204	NA
AT2G47530	sgn3-3 (+CIF2)	C4	0.127342701	0.311015994	0.034520305	0.304307725	NA
AT2G47530	esb1-1 sgn3-3	C4	0.001481447	0.137664839	0.354154925	0.895155916	NA
AT2G47530	sgn3-3 myb36-2	C4	0.199900055	0.405749386	0.005216672	0.09629435	NA
AT2G47530	myb36-2	C4	0.093247941	0.258829295	0.079198688	0.466488339	NA
AT2G47530	esb1-1	C4	0.302779922	0.545687464	0.000178276	0.00742423	NA
AT2G47530	WT (+CIF2)	C4	0.031748262	0.171248605	0.246262273	0.777591607	NA
AT2G31081	WT	C4	-0.266227659	NA	NA	NA	CLE4
AT2G31081	sgn3-3	C4	0.032161929	0.57175608	0.016795947	0.201839321	CLE4
AT2G31081	sgn3-3 (+CIF2)	C4	0.195434803	0.802990888	0.000667243	0.021181023	CLE4
AT2G31081	esb1-1 sgn3-3	C4	-0.036670482	0.430749488	0.072694	0.446852271	CLE4
AT2G31081	sgn3-3 myb36-2	C4	0.230013803	0.85714692	0.000240921	0.009448215	CLE4
AT2G31081	myb36-2	C4	-0.066356182	0.341601196	0.154325497	0.638628968	CLE4
AT2G31081	esb1-1	C4	0.198507971	0.829499196	0.000427042	0.01494481	CLE4
AT2G31081	WT (+CIF2)	C4	-0.166261497	0.281757176	0.242355569	0.772313005	CLE4
AT3G49010	WT	C4	-0.167840836	NA	NA	NA	ATBBC1/BBC1/RSU2
AT3G49010	sgn3-3	C4	0.096371836	0.266086681	0.003257895	0.069187286	ATBBC1/BBC1/RSU2
AT3G49010	sgn3-3 (+CIF2)	C4	-0.088253914	0.078112163	0.387845555	0.9248005	ATBBC1/BBC1/RSU2
AT3G49010	esb1-1 sgn3-3	C4	0.001926591	0.173619188	0.054897207	0.388309298	ATBBC1/BBC1/RSU2
AT3G49010	sgn3-3 myb36-2	C4	0.082302042	0.248853544	0.00587723	0.104249915	ATBBC1/BBC1/RSU2
AT3G49010	myb36-2	C4	0.040335435	0.20879001	0.020919586	0.229668044	ATBBC1/BBC1/RSU2
AT3G49010	esb1-1	C4	0.108791842	0.28265786	0.00176606	0.044560528	ATBBC1/BBC1/RSU2
AT3G49010	WT (+CIF2)	C4	-0.201099091	-0.033483356	0.71139044	1	ATBBC1/BBC1/RSU2
AT1G33140	WT	C4	-0.110699902	NA	NA	NA	PGY2
AT1G33140	sgn3-3	C4	0.077520259	0.186336778	0.010242378	0.149416294	PGY2
AT1G33140	sgn3-3 (+CIF2)	C4	-0.045513263	0.06069584	0.402982422	0.93701547	PGY2
AT1G33140	esb1-1 sgn3-3	C4	0.001040199	0.112192581	0.122127334	0.573835412	PGY2
AT1G33140	sgn3-3 myb36-2	C4	0.079909913	0.18725977	0.009756064	0.145141614	PGY2
AT1G33140	myb36-2	C4	0.026540067	0.135141914	0.062467213	0.413940602	PGY2
AT1G33140	esb1-1	C4	0.126059033	0.244541923	0.000744697	0.023058504	PGY2
AT1G33140	WT (+CIF2)	C4	-0.138621293	-0.028985617	0.689755849	1	PGY2
AT2G27710	WT	C4	-0.145542258	NA	NA	NA	NA
AT2G27710	sgn3-3	C4	0.085752857	0.221755852	0.030727338	0.285587994	NA
AT2G27710	sgn3-3 (+CIF2)	C4	-0.038877753	0.094673901	0.356311779	0.897187418	NA
AT2G27710	esb1-1 sgn3-3	C4	0.003108159	0.137311368	0.180951216	0.684172552	NA
AT2G27710	sgn3-3 myb36-2	C4	0.107580978	0.240282821	0.019197187	0.218234215	NA
AT2G27710	myb36-2	C4	-0.011521476	0.123241469	0.229832813	0.755021073	NA
AT2G27710	esb1-1	C4	0.164005876	0.31637822	0.002049257	0.04975235	NA
AT2G27710	WT (+CIF2)	C4	-0.156717284	-0.020261539	0.843520637	1	NA
AT5G16130	WT	C4	-0.133319127	NA	NA	NA	NA
AT5G16130	sgn3-3	C4	0.062163646	0.190893855	0.064472817	0.42039007	NA
AT5G16130	sgn3-3 (+CIF2)	C4	-0.058282084	0.070279856	0.49606936	1	NA
AT5G16130	esb1-1 sgn3-3	C4	0.024378578	0.160333616	0.120407458	0.57024832	NA
AT5G16130	sgn3-3 myb36-2	C4	0.116247408	0.24331512	0.018334154	0.212369887	NA
AT5G16130	myb36-2	C4	0.015716837	0.144807702	0.16064913	0.650469045	NA
AT5G16130	esb1-1	C4	0.170225013	0.320346327	0.001905432	0.047046559	NA
AT5G16130	WT (+CIF2)	C4	-0.242603761	-0.114406606	0.268088182	0.80409266	NA
AT1G33615	WT	C4	-0.324448356	NA	NA	NA	NA
AT1G33615	sgn3-3	C4	0.034869075	1.171647741	0.060632998	0.407881168	NA
AT1G33615	sgn3-3 (+CIF2)	C4	-0.167105996	0.760479089	0.228933974	0.753926903	NA
AT1G33615	esb1-1 sgn3-3	C4	0.044452322	1.538750729	0.01269173	0.17052125	NA
AT1G33615	sgn3-3 myb36-2	C4	0.10930954	1.344192204	0.028844443	0.275730893	NA
AT1G33615	myb36-2	C4	-0.068974798	0.970782943	0.11970701	0.568868031	NA
AT1G33615	esb1-1	C4	0.292843106	2.004326807	0.00102513	0.029529778	NA
AT1G33615	WT (+CIF2)	C4	-0.481692007	-0.541475732	0.422427151	0.952975836	NA
AT2G47610	WT	C4	-0.100866186	NA	NA	NA	NA
AT2G47610	sgn3-3	C4	0.032686228	0.135112061	0.045309472	0.35222283	NA
AT2G47610	sgn3-3 (+CIF2)	C4	-0.039055501	0.059903417	0.374628925	0.913218432	NA
AT2G47610	esb1-1 sgn3-3	C4	0.034575952	0.136999836	0.042260435	0.339515888	NA
AT2G47610	sgn3-3 myb36-2	C4	0.088493274	0.189333498	0.004904331	0.092333289	NA
AT2G47610	myb36-2	C4	0.005537821	0.107059305	0.112396103	0.552581825	NA
AT2G47610	esb1-1	C4	0.108086723	0.208834814	0.001941714	0.047736501	NA
AT2G47610	WT (+CIF2)	C4	-0.132403207	-0.033302008	0.621859656	1	NA
AT2G27020	WT	C4	-0.115954668	NA	NA	NA	PAG1
AT2G27020	sgn3-3	C4	0.118637565	0.240536743	0.005288061	0.097055729	PAG1
AT2G27020	sgn3-3 (+CIF2)	C4	-0.010616592	0.107111756	0.214343519	0.734644844	PAG1
AT2G27020	esb1-1 sgn3-3	C4	-0.006873771	0.112684176	0.191641569	0.701709253	PAG1
AT2G27020	sgn3-3 myb36-2	C4	-0.009491037	0.107154274	0.212978851	0.732452607	PAG1
AT2G27020	myb36-2	C4	-0.020279439	0.098997904	0.250985271	0.783549712	PAG1
AT2G27020	esb1-1	C4	0.194672106	0.334544248	0.000101066	0.004671948	PAG1
AT2G27020	WT (+CIF2)	C4	-0.194504565	-0.08093573	0.349185573	0.890230471	PAG1
AT1G64520	WT	C4	-0.118873155	NA	NA	NA	RPN12a
AT1G64520	sgn3-3	C4	0.125047861	0.258077447	0.004516928	0.087168074	RPN12a
AT1G64520	sgn3-3 (+CIF2)	C4	-0.09535098	0.024529129	0.787622719	1	RPN12a
AT1G64520	esb1-1 sgn3-3	C4	0.015000484	0.140210347	0.123173193	0.576024872	RPN12a
AT1G64520	sgn3-3 myb36-2	C4	0.013005764	0.138642405	0.125824666	0.581576497	RPN12a
AT1G64520	myb36-2	C4	0.025378653	0.155573168	0.08670359	0.488228466	RPN12a
AT1G64520	esb1-1	C4	0.190167747	0.337826696	0.000192864	0.007899756	RPN12a
AT1G64520	WT (+CIF2)	C4	-0.200369252	-0.076470369	0.401814254	0.936151259	RPN12a
AT5G54970	WT	C4	-0.225627405	NA	NA	NA	NA
AT5G54970	sgn3-3	C4	0.0941592	0.381438038	0.012409237	0.168370072	NA
AT5G54970	sgn3-3 (+CIF2)	C4	-0.039495581	0.239894738	0.11613305	0.561203783	NA
AT5G54970	esb1-1 sgn3-3	C4	0.103857432	0.397789865	0.008965237	0.137592269	NA
AT5G54970	sgn3-3 myb36-2	C4	0.001665385	0.297036083	0.049797631	0.369461182	NA
AT5G54970	myb36-2	C4	0.059242229	0.356176204	0.019148581	0.21795139	NA
AT5G54970	esb1-1	C4	0.193869421	0.504376067	0.000871598	0.026066171	NA
AT5G54970	WT (+CIF2)	C4	-0.204939174	0.034998778	0.819731304	1	NA
AT1G32210	WT	C4	-0.095208149	NA	NA	NA	ATDAD1
AT1G32210	sgn3-3	C4	0.04876904	0.152725139	0.032608118	0.294693498	ATDAD1
AT1G32210	sgn3-3 (+CIF2)	C4	0.002398122	0.102408378	0.150997223	0.63258565	ATDAD1
AT1G32210	esb1-1 sgn3-3	C4	0.085833922	0.19252827	0.006863337	0.115546393	ATDAD1
AT1G32210	sgn3-3 myb36-2	C4	0.03348072	0.135595258	0.055097789	0.38914526	ATDAD1
AT1G32210	myb36-2	C4	0.023749879	0.12536663	0.078287428	0.463706169	ATDAD1
AT1G32210	esb1-1	C4	0.110572549	0.21946668	0.001986846	0.048599392	ATDAD1
AT1G32210	WT (+CIF2)	C4	-0.112902258	-0.011650495	0.870627394	1	ATDAD1
AT1G26880	WT	C4	-0.163046501	NA	NA	NA	NA
AT1G26880	sgn3-3	C4	0.095970123	0.26011181	0.012400942	0.168311813	NA
AT1G26880	sgn3-3 (+CIF2)	C4	-0.033068569	0.127517855	0.220289326	0.742719328	NA
AT1G26880	esb1-1 sgn3-3	C4	0.076425533	0.246722613	0.01767692	0.207915405	NA
AT1G26880	sgn3-3 myb36-2	C4	0.063409362	0.225818279	0.02974397	0.280510394	NA
AT1G26880	myb36-2	C4	0.037832083	0.207579854	0.045896406	0.354431243	NA
AT1G26880	esb1-1	C4	0.150432539	0.320818119	0.002026543	0.049347589	NA
AT1G26880	WT (+CIF2)	C4	-0.220262432	-0.059206723	0.569624649	1	NA
AT3G13470	WT	C4	-0.370740021	NA	NA	NA	Cpn60beta2/CPNB2
AT3G13470	sgn3-3	C4	0.159947476	0.624727335	0.003407135	0.071348898	Cpn60beta2/CPNB2
AT3G13470	sgn3-3 (+CIF2)	C4	-0.041542241	0.372043904	0.081624363	0.473350449	Cpn60beta2/CPNB2
AT3G13470	esb1-1 sgn3-3	C4	0.080825024	0.543952017	0.010778254	0.154239834	Cpn60beta2/CPNB2
AT3G13470	sgn3-3 myb36-2	C4	0.126877921	0.585549634	0.005874473	0.104230373	Cpn60beta2/CPNB2
AT3G13470	myb36-2	C4	0.203137441	0.670107878	0.001647542	0.042304684	Cpn60beta2/CPNB2
AT3G13470	esb1-1	C4	0.126100437	0.58308213	0.006200356	0.108263521	Cpn60beta2/CPNB2
AT3G13470	WT (+CIF2)	C4	-0.349842755	0.020369429	0.924406879	1	Cpn60beta2/CPNB2
AT2G03090	WT	C4	-0.308473052	NA	NA	NA	ATEXP15/ATEXPA15/ATHEXP/EXP15/EXPA15
AT2G03090	sgn3-3	C4	0.130687297	0.507345213	0.013128452	0.174469946	ATEXP15/ATEXPA15/ATHEXP/EXP15/EXPA15
AT2G03090	sgn3-3 (+CIF2)	C4	-0.049630574	0.274549556	0.180148916	0.682497276	ATEXP15/ATEXPA15/ATHEXP/EXP15/EXPA15
AT2G03090	esb1-1 sgn3-3	C4	0.089396777	0.45132453	0.02732717	0.267714997	ATEXP15/ATEXPA15/ATHEXP/EXP15/EXPA15
AT2G03090	sgn3-3 myb36-2	C4	0.187275237	0.584262389	0.004110117	0.081610061	ATEXP15/ATEXPA15/ATHEXP/EXP15/EXPA15
AT2G03090	myb36-2	C4	0.244996301	0.653811252	0.001343649	0.036359697	ATEXP15/ATEXPA15/ATHEXP/EXP15/EXPA15
AT2G03090	esb1-1	C4	0.266807529	0.661409274	0.001179469	0.032805116	ATEXP15/ATEXPA15/ATHEXP/EXP15/EXPA15
AT2G03090	WT (+CIF2)	C4	-0.311904717	-0.012337096	0.95216879	1	ATEXP15/ATEXPA15/ATHEXP/EXP15/EXPA15
AT4G10480	WT	C4	-0.260533801	NA	NA	NA	NA
AT4G10480	sgn3-3	C4	0.221828261	0.506835904	0.000527308	0.017599494	NA
AT4G10480	sgn3-3 (+CIF2)	C4	-0.040001334	0.225905252	0.122611208	0.574919594	NA
AT4G10480	esb1-1 sgn3-3	C4	0.072409459	0.346321444	0.017899304	0.209565511	NA
AT4G10480	sgn3-3 myb36-2	C4	0.060062023	0.329453838	0.024134488	0.249165048	NA
AT4G10480	myb36-2	C4	0.053796973	0.343489031	0.01880801	0.215542487	NA
AT4G10480	esb1-1	C4	0.134186692	0.420271076	0.004042074	0.080665974	NA
AT4G10480	WT (+CIF2)	C4	-0.325527955	-0.071881718	0.623824009	1	NA
AT3G06700	WT	C4	-0.187093619	NA	NA	NA	NA
AT3G06700	sgn3-3	C4	0.187583474	0.37223089	0.001632425	0.042036501	NA
AT3G06700	sgn3-3 (+CIF2)	C4	-0.03673482	0.141059451	0.23268665	0.759158177	NA
AT3G06700	esb1-1 sgn3-3	C4	0.064222433	0.248090986	0.035791118	0.310586834	NA
AT3G06700	sgn3-3 myb36-2	C4	0.088581769	0.270749398	0.021886935	0.23586194	NA
AT3G06700	myb36-2	C4	0.069664749	0.264113424	0.025398667	0.256946959	NA
AT3G06700	esb1-1	C4	0.072266535	0.265499776	0.024643193	0.252109311	NA
AT3G06700	WT (+CIF2)	C4	-0.253989977	-0.074147959	0.530642873	1	NA
AT3G44750	WT	C4	-0.226422289	NA	NA	NA	ATHD2A/HD2A/HDA3/HDT1
AT3G44750	sgn3-3	C4	0.17529782	0.433816742	0.001675355	0.042838341	ATHD2A/HD2A/HDA3/HDT1
AT3G44750	sgn3-3 (+CIF2)	C4	-0.00931117	0.227574336	0.099586653	0.521708683	ATHD2A/HD2A/HDA3/HDT1
AT3G44750	esb1-1 sgn3-3	C4	0.108802437	0.362756822	0.008598175	0.133839203	ATHD2A/HD2A/HDA3/HDT1
AT3G44750	sgn3-3 myb36-2	C4	0.060982812	0.311902119	0.023529699	0.245704921	ATHD2A/HD2A/HDA3/HDT1
AT3G44750	myb36-2	C4	0.081671899	0.337021695	0.014574273	0.186292128	ATHD2A/HD2A/HDA3/HDT1
AT3G44750	esb1-1	C4	0.10048967	0.359000069	0.009266112	0.140734193	ATHD2A/HD2A/HDA3/HDT1
AT3G44750	WT (+CIF2)	C4	-0.216030381	0.013462924	0.922593621	1	ATHD2A/HD2A/HDA3/HDT1
AT3G53430	WT	C4	-0.149573192	NA	NA	NA	NA
AT3G53430	sgn3-3	C4	0.134682751	0.283245733	0.000854589	0.025666054	NA
AT3G53430	sgn3-3 (+CIF2)	C4	-0.003015307	0.142278162	0.093969883	0.507354589	NA
AT3G53430	esb1-1 sgn3-3	C4	0.008008238	0.157554644	0.063679382	0.41788462	NA
AT3G53430	sgn3-3 myb36-2	C4	0.058261781	0.20631678	0.01503883	0.189726885	NA
AT3G53430	myb36-2	C4	-0.012251315	0.137827122	0.104679168	0.534613991	NA
AT3G53430	esb1-1	C4	0.11860403	0.27336997	0.001282626	0.035054539	NA
AT3G53430	WT (+CIF2)	C4	-0.201835471	-0.052772482	0.534821265	1	NA
AT4G39300	WT	C4	-0.189075482	NA	NA	NA	NA
AT4G39300	sgn3-3	C4	0.161332693	0.403254702	0.001874325	0.04649728	NA
AT4G39300	sgn3-3 (+CIF2)	C4	-0.106710606	0.098122309	0.451115043	0.975375881	NA
AT4G39300	esb1-1 sgn3-3	C4	-0.005844657	0.216790538	0.095400321	0.511247964	NA
AT4G39300	sgn3-3 myb36-2	C4	0.102047828	0.333449575	0.009722235	0.144832251	NA
AT4G39300	myb36-2	C4	0.012778224	0.235518862	0.069450611	0.436757311	NA
AT4G39300	esb1-1	C4	0.128724876	0.383193364	0.003058506	0.066221129	NA
AT4G39300	WT (+CIF2)	C4	-0.163265373	0.034244411	0.792842029	1	NA
AT3G18510	WT	C4	-0.242031927	NA	NA	NA	NA
AT3G18510	sgn3-3	C4	0.155972415	0.527490022	0.001225048	0.033804066	NA
AT3G18510	sgn3-3 (+CIF2)	C4	-0.048108482	0.254608687	0.120981666	0.571301002	NA
AT3G18510	esb1-1 sgn3-3	C4	-0.057936376	0.269178654	0.101597088	0.526639193	NA
AT3G18510	sgn3-3 myb36-2	C4	0.086268354	0.463571511	0.004078634	0.081179938	NA
AT3G18510	myb36-2	C4	-0.007759978	0.329889514	0.043586742	0.344934349	NA
AT3G18510	esb1-1	C4	0.082452231	0.432372954	0.007916492	0.127208191	NA
AT3G18510	WT (+CIF2)	C4	-0.19380392	0.063872182	0.699303307	1	NA
AT4G35410	WT	C4	-0.126711227	NA	NA	NA	NA
AT4G35410	sgn3-3	C4	0.183103145	0.450506101	0.001900583	0.046945245	NA
AT4G35410	sgn3-3 (+CIF2)	C4	0.059382485	0.28863684	0.047410715	0.360355193	NA
AT4G35410	esb1-1 sgn3-3	C4	-0.013863429	0.175159084	0.234470178	0.761711555	NA
AT4G35410	sgn3-3 myb36-2	C4	0.129443027	0.379769953	0.00761565	0.123979683	NA
AT4G35410	myb36-2	C4	0.100436363	0.350229149	0.015527915	0.193136876	NA
AT4G35410	esb1-1	C4	0.036938484	0.2358478	0.10516664	0.535886622	NA
AT4G35410	WT (+CIF2)	C4	-0.18510159	-0.055167296	0.710492547	1	NA
AT3G20240	WT	C4	-0.227973267	NA	NA	NA	NA
AT3G20240	sgn3-3	C4	0.21215324	1.089367686	0.000906478	0.026878334	NA
AT3G20240	sgn3-3 (+CIF2)	C4	-0.011689633	0.585315841	0.080582922	0.470413873	NA
AT3G20240	esb1-1 sgn3-3	C4	0.023626071	0.640262651	0.055871845	0.391771195	NA
AT3G20240	sgn3-3 myb36-2	C4	0.172160248	0.999059039	0.002068655	0.050083174	NA
AT3G20240	myb36-2	C4	0.037810609	0.71174031	0.032075159	0.292069763	NA
AT3G20240	esb1-1	C4	0.009766487	0.717373876	0.030568081	0.284748327	NA
AT3G20240	WT (+CIF2)	C4	-0.149413083	0.235521527	0.489951622	1	NA
AT5G18270	WT	C4	-0.285946309	NA	NA	NA	ANAC087
AT5G18270	sgn3-3	C4	0.06629235	0.486458307	0.000920142	0.027182428	ANAC087
AT5G18270	sgn3-3 (+CIF2)	C4	-0.016378004	0.352039635	0.016567128	0.200325135	ANAC087
AT5G18270	esb1-1 sgn3-3	C4	0.140500755	0.552466951	0.000155526	0.006650122	ANAC087
AT5G18270	sgn3-3 myb36-2	C4	0.025218216	0.39648626	0.006354661	0.109981913	ANAC087
AT5G18270	myb36-2	C4	0.103102248	0.503394125	0.000560443	0.018470467	ANAC087
AT5G18270	esb1-1	C4	-0.005250142	0.389870289	0.007775773	0.125849338	ANAC087
AT5G18270	WT (+CIF2)	C4	-0.11771568	0.205669637	0.163617818	0.655348379	ANAC087
AT1G73860	WT	C4	-0.318557446	NA	NA	NA	NA
AT1G73860	sgn3-3	C4	0.060537066	0.740045989	0.006374724	0.110167462	NA
AT1G73860	sgn3-3 (+CIF2)	C4	0.001047901	0.621380481	0.022101171	0.237204409	NA
AT1G73860	esb1-1 sgn3-3	C4	0.204835099	0.966559707	0.000320229	0.011898924	NA
AT1G73860	sgn3-3 myb36-2	C4	0.091174239	0.754712697	0.004806288	0.09101142	NA
AT1G73860	myb36-2	C4	0.091532617	0.81874397	0.002322528	0.05448912	NA
AT1G73860	esb1-1	C4	-0.010090305	0.620246009	0.022159324	0.237508976	NA
AT1G73860	WT (+CIF2)	C4	-0.176585498	0.260457626	0.344673087	0.885911645	NA
AT4G17615	WT	C4	-0.239433084	NA	NA	NA	ATCBL1/CBL1/SCABP5
AT4G17615	sgn3-3	C4	0.16389414	0.529606295	0.000671448	0.021278752	ATCBL1/CBL1/SCABP5
AT4G17615	sgn3-3 (+CIF2)	C4	0.029174373	0.345095675	0.027090726	0.266318691	ATCBL1/CBL1/SCABP5
AT4G17615	esb1-1 sgn3-3	C4	0.242247285	0.610554644	8.19E-05	0.003927446	ATCBL1/CBL1/SCABP5
AT4G17615	sgn3-3 myb36-2	C4	0.059673289	0.387790973	0.012114978	0.16583653	ATCBL1/CBL1/SCABP5
AT4G17615	myb36-2	C4	0.120826327	0.471338867	0.002391014	0.055612412	ATCBL1/CBL1/SCABP5
AT4G17615	esb1-1	C4	0.105209906	0.445044519	0.004191378	0.082762528	ATCBL1/CBL1/SCABP5
AT4G17615	WT (+CIF2)	C4	-0.054520603	0.227263759	0.147119587	0.625134151	ATCBL1/CBL1/SCABP5
AT5G04590	WT	C4	-0.291823351	NA	NA	NA	SIR
AT5G04590	sgn3-3	C4	0.173187675	0.546832247	0.000884659	0.026347168	SIR
AT5G04590	sgn3-3 (+CIF2)	C4	0.029253679	0.375373016	0.022655313	0.240563979	SIR
AT5G04590	esb1-1 sgn3-3	C4	0.213997998	0.607275654	0.000215533	0.008659315	SIR
AT5G04590	sgn3-3 myb36-2	C4	-0.048705973	0.291392716	0.075810105	0.456029963	SIR
AT5G04590	myb36-2	C4	0.098023495	0.483651898	0.003213344	0.068544436	SIR
AT5G04590	esb1-1	C4	0.015824522	0.412181021	0.012224547	0.166756753	SIR
AT5G04590	WT (+CIF2)	C4	-0.010444864	0.326812748	0.047539836	0.361029856	SIR
AT4G06795	WT	C4	-0.339513493	NA	NA	NA	NA
AT4G06795	sgn3-3	C4	0.108271902	0.69859689	0.000331271	0.012217914	NA
AT4G06795	sgn3-3 (+CIF2)	C4	0.099333609	0.679152432	0.000461871	0.015873357	NA
AT4G06795	esb1-1 sgn3-3	C4	0.206863569	0.83054279	1.70E-05	0.001039014	NA
AT4G06795	sgn3-3 myb36-2	C4	0.01315385	0.551673021	0.004200448	0.082863666	NA
AT4G06795	myb36-2	C4	0.056521692	0.623171678	0.001302785	0.035462209	NA
AT4G06795	esb1-1	C4	0.089593232	0.687424726	0.000382441	0.013696024	NA
AT4G06795	WT (+CIF2)	C4	-0.247572295	0.12634926	0.525596351	1	NA
AT3G18410	WT	C4	-0.162193358	NA	NA	NA	NA
AT3G18410	sgn3-3	C4	0.091091421	0.260290848	0.001196307	0.033151399	NA
AT3G18410	sgn3-3 (+CIF2)	C4	0.045142141	0.211088644	0.008528146	0.133112679	NA
AT3G18410	esb1-1 sgn3-3	C4	0.076161754	0.242021943	0.002568902	0.058461473	NA
AT3G18410	sgn3-3 myb36-2	C4	0.012583072	0.181441158	0.023288116	0.244222705	NA
AT3G18410	myb36-2	C4	0.052900583	0.227659992	0.004528935	0.08732843	NA
AT3G18410	esb1-1	C4	0.02914363	0.195478418	0.014831419	0.188145625	NA
AT3G18410	WT (+CIF2)	C4	-0.10827913	0.055054034	0.493783558	1	NA
AT5G35320	WT	C4	-1.587418351	NA	NA	NA	NA
AT5G35320	sgn3-3	C4	0.438299363	7.904612116	1.57E-20	1.02E-17	NA
AT5G35320	sgn3-3 (+CIF2)	C4	0.350167337	7.762228961	7.49E-20	4.58E-17	NA
AT5G35320	esb1-1 sgn3-3	C4	0.33136867	7.747530699	8.93E-20	5.42E-17	NA
AT5G35320	sgn3-3 myb36-2	C4	0.285911414	7.701197956	1.38E-19	8.25E-17	NA
AT5G35320	myb36-2	C4	0.387367568	7.817318565	4.04E-20	2.50E-17	NA
AT5G35320	esb1-1	C4	0.536011828	8.056711901	2.66E-21	1.87E-18	NA
AT5G35320	WT (+CIF2)	C4	-1.503621441	0.881608426	0.438780993	0.966192779	NA
AT5G09590	WT	C4	-0.32671682	NA	NA	NA	HSC70-5/MTHSC70-2
AT5G09590	sgn3-3	C4	0.064518157	0.488571329	0.003402511	0.071275786	HSC70-5/MTHSC70-2
AT5G09590	sgn3-3 (+CIF2)	C4	-0.010246265	0.374874916	0.024623001	0.251984182	HSC70-5/MTHSC70-2
AT5G09590	esb1-1 sgn3-3	C4	0.081619831	0.494141725	0.003013973	0.065504671	HSC70-5/MTHSC70-2
AT5G09590	sgn3-3 myb36-2	C4	0.027054217	0.424649863	0.010483263	0.151579239	HSC70-5/MTHSC70-2
AT5G09590	myb36-2	C4	0.004035494	0.415719637	0.012567879	0.16959122	HSC70-5/MTHSC70-2
AT5G09590	esb1-1	C4	0.082081329	0.514028839	0.001995938	0.048783874	HSC70-5/MTHSC70-2
AT5G09590	WT (+CIF2)	C4	-0.158540324	0.223320581	0.181977954	0.685801356	HSC70-5/MTHSC70-2
ATCG00160	WT	C4	-0.512473759	NA	NA	NA	RPS2
ATCG00160	sgn3-3	C4	0.206016437	2.099892581	0.000149106	0.006420668	RPS2
ATCG00160	sgn3-3 (+CIF2)	C4	-0.026956407	1.615740772	0.003925656	0.078992205	RPS2
ATCG00160	esb1-1 sgn3-3	C4	0.037031925	1.820324102	0.00109268	0.030979605	RPS2
ATCG00160	sgn3-3 myb36-2	C4	-0.157194544	1.137786176	0.043273447	0.343664334	RPS2
ATCG00160	myb36-2	C4	0.006338141	1.758176946	0.001534717	0.040180441	RPS2
ATCG00160	esb1-1	C4	0.070700725	1.77564246	0.001441375	0.038345135	RPS2
ATCG00160	WT (+CIF2)	C4	-0.239339815	0.986443388	0.085502817	0.485008908	RPS2
AT2G31060	WT	C4	-0.256721161	NA	NA	NA	EMB2785
AT2G31060	sgn3-3	C4	0.109932247	0.516936523	0.001374327	0.036962243	EMB2785
AT2G31060	sgn3-3 (+CIF2)	C4	0.012989621	0.382662211	0.01796516	0.210063157	EMB2785
AT2G31060	esb1-1 sgn3-3	C4	0.067729103	0.465952502	0.003904639	0.078730007	EMB2785
AT2G31060	sgn3-3 myb36-2	C4	-0.04446201	0.315388001	0.049301606	0.367310184	EMB2785
AT2G31060	myb36-2	C4	0.027810638	0.420073066	0.009152825	0.139597212	EMB2785
AT2G31060	esb1-1	C4	0.031563672	0.421007132	0.009005409	0.13801743	EMB2785
AT2G31060	WT (+CIF2)	C4	-0.085038159	0.262588181	0.105889375	0.537634203	EMB2785
AT1G20370	WT	C4	-0.237762098	NA	NA	NA	NA
AT1G20370	sgn3-3	C4	0.161969104	0.737595092	0.000393237	0.014018888	NA
AT1G20370	sgn3-3 (+CIF2)	C4	0.026294075	0.50287795	0.016470742	0.19970818	NA
AT1G20370	esb1-1 sgn3-3	C4	0.009373818	0.49219065	0.01935375	0.219374631	NA
AT1G20370	sgn3-3 myb36-2	C4	-0.018641239	0.43563235	0.035446158	0.3087423	NA
AT1G20370	myb36-2	C4	0.030632326	0.522046704	0.012434456	0.168625527	NA
AT1G20370	esb1-1	C4	0.079616861	0.591528722	0.0044433	0.086178574	NA
AT1G20370	WT (+CIF2)	C4	-0.062626372	0.344490835	0.102753374	0.529647115	NA
AT1G06537	WT	C4	-0.245592715	NA	NA	NA	NA
AT1G06537	sgn3-3	C4	0.166460563	0.870042226	0.000272032	0.010417453	NA
AT1G06537	sgn3-3 (+CIF2)	C4	0.054580643	0.647659097	0.007103119	0.118359628	NA
AT1G06537	esb1-1 sgn3-3	C4	0.066608723	0.683972868	0.004498697	0.086901201	NA
AT1G06537	sgn3-3 myb36-2	C4	-0.020963953	0.502205356	0.035430887	0.30871332	NA
AT1G06537	myb36-2	C4	0.076001962	0.682169858	0.004379518	0.085344555	NA
AT1G06537	esb1-1	C4	0.040226243	0.635583162	0.008089798	0.128888912	NA
AT1G06537	WT (+CIF2)	C4	0.001945557	0.534178302	0.027023477	0.266049633	NA
AT1G71780	WT	C4	-0.133084987	NA	NA	NA	NA
AT1G71780	sgn3-3	C4	0.165415165	0.360606893	0.000238502	0.00937281	NA
AT1G71780	sgn3-3 (+CIF2)	C4	0.012700699	0.186048655	0.058926655	0.402409153	NA
AT1G71780	esb1-1 sgn3-3	C4	0.055718541	0.236124374	0.016516803	0.199995629	NA
AT1G71780	sgn3-3 myb36-2	C4	0.029725265	0.206255968	0.033400298	0.29859528	NA
AT1G71780	myb36-2	C4	0.091270764	0.287055215	0.003323231	0.070175311	NA
AT1G71780	esb1-1	C4	-0.014282166	0.138973913	0.158204112	0.645797938	NA
AT1G71780	WT (+CIF2)	C4	-0.129281981	0.037670279	0.703877676	1	NA
AT1G53310	WT	C4	-0.221116681	NA	NA	NA	ATPEPC1/ATPPC1/PEPC1/PPC1
AT1G53310	sgn3-3	C4	0.212620445	0.456761917	7.22E-05	0.00354236	ATPEPC1/ATPPC1/PEPC1/PPC1
AT1G53310	sgn3-3 (+CIF2)	C4	0.046888666	0.275090602	0.016924173	0.202670596	ATPEPC1/ATPPC1/PEPC1/PPC1
AT1G53310	esb1-1 sgn3-3	C4	0.107030332	0.356254565	0.001972502	0.048317344	ATPEPC1/ATPPC1/PEPC1/PPC1
AT1G53310	sgn3-3 myb36-2	C4	0.040025194	0.277922309	0.015534934	0.193160586	ATPEPC1/ATPPC1/PEPC1/PPC1
AT1G53310	myb36-2	C4	0.087209735	0.329672835	0.004159348	0.082267635	ATPEPC1/ATPPC1/PEPC1/PPC1
AT1G53310	esb1-1	C4	-0.050554459	0.189272874	0.10057066	0.524030823	ATPEPC1/ATPPC1/PEPC1/PPC1
AT1G53310	WT (+CIF2)	C4	-0.152249657	0.071241761	0.537339965	1	ATPEPC1/ATPPC1/PEPC1/PPC1
AT5G61290	WT	C4	-0.264771491	NA	NA	NA	NA
AT5G61290	sgn3-3	C4	0.252247145	2.829954025	0.000339703	0.012460785	NA
AT5G61290	sgn3-3 (+CIF2)	C4	-0.034020042	2.153835632	0.007552453	0.123269945	NA
AT5G61290	esb1-1 sgn3-3	C4	0.21704311	2.82917644	0.000332314	0.012244428	NA
AT5G61290	sgn3-3 myb36-2	C4	0.177143169	2.540499912	0.001258352	0.034521341	NA
AT5G61290	myb36-2	C4	0.088085852	2.40370013	0.002575641	0.058526644	NA
AT5G61290	esb1-1	C4	-0.090150267	1.42063858	0.088877689	0.493897027	NA
AT5G61290	WT (+CIF2)	C4	-0.288843453	-0.011341649	0.990432639	1	NA
AT3G27330	WT	C4	-0.227818401	NA	NA	NA	NA
AT3G27330	sgn3-3	C4	0.11847105	0.49688129	0.001968088	0.048227978	NA
AT3G27330	sgn3-3 (+CIF2)	C4	-0.04456099	0.254183574	0.116224494	0.561344129	NA
AT3G27330	esb1-1 sgn3-3	C4	0.056708338	0.417200061	0.009429241	0.142251085	NA
AT3G27330	sgn3-3 myb36-2	C4	-0.035703852	0.26881618	0.091276377	0.500292303	NA
AT3G27330	myb36-2	C4	-0.014424323	0.293056221	0.068972751	0.435160425	NA
AT3G27330	esb1-1	C4	-0.032328275	0.263779383	0.101786022	0.526982995	NA
AT3G27330	WT (+CIF2)	C4	-0.146922962	0.110142743	0.498595904	1	NA
AT1G26460	WT	C4	-0.213459599	NA	NA	NA	NA
AT1G26460	sgn3-3	C4	0.178301485	0.510007747	0.000556577	0.018375116	NA
AT1G26460	sgn3-3 (+CIF2)	C4	0.004981482	0.286840147	0.053206307	0.382071322	NA
AT1G26460	esb1-1 sgn3-3	C4	0.080464159	0.392051745	0.00808935	0.128888912	NA
AT1G26460	sgn3-3 myb36-2	C4	0.031619459	0.31949666	0.029497092	0.279185636	NA
AT1G26460	myb36-2	C4	0.007956532	0.305456764	0.039100291	0.326139037	NA
AT1G26460	esb1-1	C4	-0.003701824	0.284535035	0.054786013	0.387885872	NA
AT1G26460	WT (+CIF2)	C4	-0.085642272	0.168809104	0.257071691	0.790544621	NA
AT4G14320	WT	C4	-0.22415106	NA	NA	NA	API2/RPL36aB
AT4G14320	sgn3-3	C4	0.195439167	0.428065567	0.002044889	0.049676932	API2/RPL36aB
AT4G14320	sgn3-3 (+CIF2)	C4	0.018967782	0.236577756	0.088434453	0.492611191	API2/RPL36aB
AT4G14320	esb1-1 sgn3-3	C4	0.130174509	0.355248929	0.010497874	0.151767269	API2/RPL36aB
AT4G14320	sgn3-3 myb36-2	C4	0.057048025	0.277625898	0.045367191	0.352413326	API2/RPL36aB
AT4G14320	myb36-2	C4	0.069396238	0.308371147	0.026298699	0.261965516	API2/RPL36aB
AT4G14320	esb1-1	C4	0.022099697	0.263680807	0.05754271	0.397676887	API2/RPL36aB
AT4G14320	WT (+CIF2)	C4	-0.17332063	0.053901612	0.698121301	1	API2/RPL36aB
AT1G08327	WT	C4	-0.279820021	NA	NA	NA	NA
AT1G08327	sgn3-3	C4	0.153804167	2.079408831	0.001947171	0.047844588	NA
AT1G08327	sgn3-3 (+CIF2)	C4	-0.032733456	1.007832773	0.156925037	0.643551402	NA
AT1G08327	esb1-1 sgn3-3	C4	0.158210565	2.051148668	0.002186493	0.052192096	NA
AT1G08327	sgn3-3 myb36-2	C4	0.026191231	1.473291367	0.03000132	0.281896017	NA
AT1G08327	myb36-2	C4	0.028770377	1.818252563	0.007217249	0.119638751	NA
AT1G08327	esb1-1	C4	-0.000791127	1.569533444	0.021314676	0.232235152	NA
AT1G08327	WT (+CIF2)	C4	-0.187034899	0.416874054	0.570925504	1	NA
AT5G66140	WT	C4	-0.188039659	NA	NA	NA	PAD2
AT5G66140	sgn3-3	C4	0.142518502	0.36247537	4.60E-05	0.002431253	PAD2
AT5G66140	sgn3-3 (+CIF2)	C4	-0.00966456	0.196829321	0.027264922	0.267382502	PAD2
AT5G66140	esb1-1 sgn3-3	C4	0.028640925	0.235044377	0.008404887	0.131972304	PAD2
AT5G66140	sgn3-3 myb36-2	C4	-0.018574601	0.180937403	0.040395833	0.331889552	PAD2
AT5G66140	myb36-2	C4	0.013394064	0.230771226	0.00942594	0.142251085	PAD2
AT5G66140	esb1-1	C4	0.040993999	0.252443659	0.004472963	0.08650522	PAD2
AT5G66140	WT (+CIF2)	C4	-0.123961906	0.066491673	0.457871878	0.980214848	PAD2
AT2G35605	WT	C4	-0.292558512	NA	NA	NA	SWIB6
AT2G35605	sgn3-3	C4	0.178139821	0.566654115	0.000234376	0.009254974	SWIB6
AT2G35605	sgn3-3 (+CIF2)	C4	-0.042980543	0.294805234	0.056506481	0.393991798	SWIB6
AT2G35605	esb1-1 sgn3-3	C4	0.087500602	0.467531994	0.002418866	0.056092644	SWIB6
AT2G35605	sgn3-3 myb36-2	C4	0.014227436	0.376999206	0.014010148	0.18142112	SWIB6
AT2G35605	myb36-2	C4	0.031815358	0.405049361	0.008568493	0.133509191	SWIB6
AT2G35605	esb1-1	C4	0.073049909	0.448737509	0.003554764	0.073656571	SWIB6
AT2G35605	WT (+CIF2)	C4	-0.15895803	0.162869268	0.293534829	0.833927347	SWIB6
AT4G31300	WT	C4	-0.12430698	NA	NA	NA	PBA1
AT4G31300	sgn3-3	C4	0.14792733	0.283008716	0.001062894	0.030330841	PBA1
AT4G31300	sgn3-3 (+CIF2)	C4	0.00246633	0.12976165	0.133621653	0.598315504	PBA1
AT4G31300	esb1-1 sgn3-3	C4	0.041612723	0.173073652	0.045446201	0.352705162	PBA1
AT4G31300	sgn3-3 myb36-2	C4	-0.053054252	0.073822473	0.39185884	0.928174908	PBA1
AT4G31300	myb36-2	C4	0.043899412	0.179390843	0.037864223	0.320484456	PBA1
AT4G31300	esb1-1	C4	0.045798472	0.184249333	0.032924811	0.296252364	PBA1
AT4G31300	WT (+CIF2)	C4	-0.178639092	-0.057585042	0.507077914	1	PBA1
AT2G23960	WT	C4	-0.168209502	NA	NA	NA	NA
AT2G23960	sgn3-3	C4	0.229128086	0.875112059	0.000443697	0.015393628	NA
AT2G23960	sgn3-3 (+CIF2)	C4	0.028123094	0.457655648	0.071506937	0.442880693	NA
AT2G23960	esb1-1 sgn3-3	C4	0.091259529	0.627663086	0.012724568	0.170735527	NA
AT2G23960	sgn3-3 myb36-2	C4	-0.075460314	0.250049399	0.322756505	0.865459313	NA
AT2G23960	myb36-2	C4	0.179071833	0.769072543	0.001986827	0.048599392	NA
AT2G23960	esb1-1	C4	0.06012414	0.546319374	0.029889418	0.281264259	NA
AT2G23960	WT (+CIF2)	C4	-0.148089281	0.129135994	0.617785889	1	NA
AT2G30970	WT	C4	-0.178088826	NA	NA	NA	ASP1
AT2G30970	sgn3-3	C4	0.168260841	0.384088774	0.001262279	0.034613995	ASP1
AT2G30970	sgn3-3 (+CIF2)	C4	0.029326255	0.225554895	0.058518065	0.400891717	ASP1
AT2G30970	esb1-1 sgn3-3	C4	-0.012701799	0.195076275	0.102364605	0.528561303	ASP1
AT2G30970	sgn3-3 myb36-2	C4	-0.029232247	0.166900104	0.159876851	0.64889966	ASP1
AT2G30970	myb36-2	C4	0.087961976	0.304186029	0.010548944	0.152260888	ASP1
AT2G30970	esb1-1	C4	0.066538123	0.281410567	0.018058241	0.210568206	ASP1
AT2G30970	WT (+CIF2)	C4	-0.124952775	0.072509525	0.544414422	1	ASP1
AT2G35010	WT	C4	-0.11522767	NA	NA	NA	ATO1/TO1
AT2G35010	sgn3-3	C4	0.218569007	0.38230533	0.000221382	0.008829872	ATO1/TO1
AT2G35010	sgn3-3 (+CIF2)	C4	0.01349587	0.1450831	0.163562633	0.655211276	ATO1/TO1
AT2G35010	esb1-1 sgn3-3	C4	-0.015052572	0.115771679	0.268220732	0.804222512	ATO1/TO1
AT2G35010	sgn3-3 myb36-2	C4	-0.106437259	0.000236108	0.998180218	1	ATO1/TO1
AT2G35010	myb36-2	C4	0.061049385	0.203668277	0.049573822	0.368385062	ATO1/TO1
AT2G35010	esb1-1	C4	0.079473429	0.223452476	0.030853411	0.286192645	ATO1/TO1
AT2G35010	WT (+CIF2)	C4	-0.124262547	-0.007211928	0.945102265	1	ATO1/TO1
AT5G20020	WT	C4	-0.116970923	NA	NA	NA	RAN2
AT5G20020	sgn3-3	C4	0.092812402	0.219268799	0.002160897	0.051731464	RAN2
AT5G20020	sgn3-3 (+CIF2)	C4	0.00602728	0.128731052	0.071589541	0.443159835	RAN2
AT5G20020	esb1-1 sgn3-3	C4	0.012675473	0.136213865	0.056778942	0.394950039	RAN2
AT5G20020	sgn3-3 myb36-2	C4	-0.009887225	0.109955923	0.122246093	0.574080182	RAN2
AT5G20020	myb36-2	C4	0.090919483	0.220420338	0.001991266	0.048682281	RAN2
AT5G20020	esb1-1	C4	0.113093609	0.238007334	0.000838989	0.025298081	RAN2
AT5G20020	WT (+CIF2)	C4	-0.119918134	0.007954923	0.911543465	1	RAN2
AT2G02510	WT	C4	-0.116912684	NA	NA	NA	NA
AT2G02510	sgn3-3	C4	0.130140973	0.258013632	0.001143184	0.031995932	NA
AT2G02510	sgn3-3 (+CIF2)	C4	-0.013409089	0.109588149	0.167408709	0.661628295	NA
AT2G02510	esb1-1 sgn3-3	C4	0.051169723	0.17591344	0.026619803	0.263782918	NA
AT2G02510	sgn3-3 myb36-2	C4	-0.024609538	0.096297361	0.222978457	0.746392087	NA
AT2G02510	myb36-2	C4	0.096858933	0.229781213	0.003690292	0.075741991	NA
AT2G02510	esb1-1	C4	0.09032567	0.221838723	0.005078386	0.094704122	NA
AT2G02510	WT (+CIF2)	C4	-0.143455087	-0.009064135	0.909310721	1	NA
AT1G16470	WT	C4	-0.131530792	NA	NA	NA	PAB1
AT1G16470	sgn3-3	C4	0.183793008	0.348849277	0.001428819	0.038110317	PAB1
AT1G16470	sgn3-3 (+CIF2)	C4	-0.044068868	0.095166926	0.385910774	0.923350383	PAB1
AT1G16470	esb1-1 sgn3-3	C4	0.050870768	0.205258042	0.061075797	0.409460138	PAB1
AT1G16470	sgn3-3 myb36-2	C4	0.039365042	0.188337164	0.083769797	0.480123441	PAB1
AT1G16470	myb36-2	C4	0.091491292	0.251086382	0.021559791	0.233869566	PAB1
AT1G16470	esb1-1	C4	0.040953382	0.212417867	0.052153265	0.378090941	PAB1
AT1G16470	WT (+CIF2)	C4	-0.079474783	0.067639653	0.538010864	1	PAB1
AT1G16000	WT	C4	-0.149727407	NA	NA	NA	OEP9.1
AT1G16000	sgn3-3	C4	0.16834307	0.363180493	0.000238387	0.009370275	OEP9.1
AT1G16000	sgn3-3 (+CIF2)	C4	-0.066763613	0.098487892	0.321929296	0.864554274	OEP9.1
AT1G16000	esb1-1 sgn3-3	C4	0.107151776	0.304776015	0.00203937	0.049556894	OEP9.1
AT1G16000	sgn3-3 myb36-2	C4	0.044170915	0.223624953	0.022510165	0.239622402	OEP9.1
AT1G16000	myb36-2	C4	0.107139156	0.305162899	0.001951628	0.047906369	OEP9.1
AT1G16000	esb1-1	C4	0.045430669	0.241382562	0.014482586	0.185446407	OEP9.1
AT1G16000	WT (+CIF2)	C4	-0.123443468	0.03468633	0.72762976	1	OEP9.1
AT1G08480	WT	C4	-0.048230244	NA	NA	NA	SDH6
AT1G08480	sgn3-3	C4	0.12214546	0.179907238	0.00189826	0.046910236	SDH6
AT1G08480	sgn3-3 (+CIF2)	C4	-0.043853473	0.006700534	0.908106033	1	SDH6
AT1G08480	esb1-1 sgn3-3	C4	0.042432448	0.096250617	0.096772818	0.514617054	SDH6
AT1G08480	sgn3-3 myb36-2	C4	-0.010336016	0.040883035	0.476602607	0.992981723	SDH6
AT1G08480	myb36-2	C4	0.080521155	0.136235638	0.018279824	0.212088398	SDH6
AT1G08480	esb1-1	C4	0.059313033	0.112365193	0.051607607	0.375848777	SDH6
AT1G08480	WT (+CIF2)	C4	-0.070659096	-0.019739672	0.73377145	1	SDH6
AT5G57330	WT	C4	-0.126416781	NA	NA	NA	NA
AT5G57330	sgn3-3	C4	0.122124012	0.285130831	0.001436643	0.038271726	NA
AT5G57330	sgn3-3 (+CIF2)	C4	-0.049161237	0.090626133	0.312893272	0.855427872	NA
AT5G57330	esb1-1 sgn3-3	C4	0.012617859	0.172411946	0.054483747	0.38675922	NA
AT5G57330	sgn3-3 myb36-2	C4	-0.036053139	0.103667879	0.242522605	0.772582756	NA
AT5G57330	myb36-2	C4	-0.024146016	0.120091742	0.179880823	0.681995472	NA
AT5G57330	esb1-1	C4	0.05570846	0.214040744	0.016325645	0.198779325	NA
AT5G57330	WT (+CIF2)	C4	-0.083240356	0.056254159	0.53110296	1	NA
AT3G55620	WT	C4	-0.141713204	NA	NA	NA	eIF6A/emb1624
AT3G55620	sgn3-3	C4	0.094575859	0.264818597	0.002469051	0.056839615	eIF6A/emb1624
AT3G55620	sgn3-3 (+CIF2)	C4	-0.043652525	0.112766452	0.198063613	0.710948917	eIF6A/emb1624
AT3G55620	esb1-1 sgn3-3	C4	0.07582635	0.2387975	0.006255298	0.108820532	eIF6A/emb1624
AT3G55620	sgn3-3 myb36-2	C4	-0.063216118	0.100890636	0.244986942	0.776227537	eIF6A/emb1624
AT3G55620	myb36-2	C4	0.010359223	0.174893194	0.045138511	0.351559304	eIF6A/emb1624
AT3G55620	esb1-1	C4	0.136629169	0.308930562	0.000373888	0.013455375	eIF6A/emb1624
AT3G55620	WT (+CIF2)	C4	-0.103148404	0.042716789	0.626471017	1	eIF6A/emb1624
AT5G37980	WT	C4	-0.146285407	NA	NA	NA	NA
AT5G37980	sgn3-3	C4	0.038129435	0.838902795	0.112811149	0.553591056	NA
AT5G37980	sgn3-3 (+CIF2)	C4	0.016719443	0.628456203	0.236748473	0.764829766	NA
AT5G37980	esb1-1 sgn3-3	C4	0.405191146	1.898562237	0.000200432	0.008154964	NA
AT5G37980	sgn3-3 myb36-2	C4	0.216345007	1.259174453	0.01443106	0.185035241	NA
AT5G37980	myb36-2	C4	-0.102698275	0.293364695	0.586970273	1	NA
AT5G37980	esb1-1	C4	-0.011652941	0.498254917	0.350095746	0.890973115	NA
AT5G37980	WT (+CIF2)	C4	-0.142815344	-0.013067262	0.980989338	1	NA
AT4G08775	WT	C4	-0.192886287	NA	NA	NA	NA
AT4G08775	sgn3-3	C4	-0.02877147	1.106612799	0.093890177	0.507287829	NA
AT4G08775	sgn3-3 (+CIF2)	C4	-0.031978315	0.995002292	0.132120819	0.595178534	NA
AT4G08775	esb1-1 sgn3-3	C4	0.281364908	2.379301923	0.000119082	0.005347183	NA
AT4G08775	sgn3-3 myb36-2	C4	0.11138114	1.608911313	0.010524633	0.152005767	NA
AT4G08775	myb36-2	C4	-0.07118055	0.911148877	0.169770095	0.66520886	NA
AT4G08775	esb1-1	C4	-0.0424359	1.228456683	0.058102683	0.399407584	NA
AT4G08775	WT (+CIF2)	C4	-0.104019278	0.980185167	0.136359373	0.603804621	NA
AT4G14020	WT	C4	-0.315983302	NA	NA	NA	NA
AT4G14020	sgn3-3	C4	0.074278468	0.518113967	0.000207164	0.008385497	NA
AT4G14020	sgn3-3 (+CIF2)	C4	-0.036147933	0.380136292	0.006529433	0.111787981	NA
AT4G14020	esb1-1 sgn3-3	C4	0.334752645	0.846276023	7.49E-10	1.31E-07	NA
AT4G14020	sgn3-3 myb36-2	C4	0.35048672	0.865248204	2.05E-10	3.95E-08	NA
AT4G14020	myb36-2	C4	-0.128207673	0.25127249	0.073760404	0.450035663	NA
AT4G14020	esb1-1	C4	0.051614009	0.505331634	0.000270732	0.010378187	NA
AT4G14020	WT (+CIF2)	C4	0.049952803	0.487277765	0.000450492	0.015580727	NA
AT5G62170	WT	C4	-0.296619608	NA	NA	NA	TRM25
AT5G62170	sgn3-3	C4	-0.111181728	1.091045492	0.040794689	0.333455232	TRM25
AT5G62170	sgn3-3 (+CIF2)	C4	-0.043072245	1.075258507	0.04289649	0.341947559	TRM25
AT5G62170	esb1-1 sgn3-3	C4	0.088106091	1.619469549	0.001830147	0.045725593	TRM25
AT5G62170	sgn3-3 myb36-2	C4	-0.047127986	1.033730269	0.048948343	0.366127143	TRM25
AT5G62170	myb36-2	C4	-0.267467203	0.479251598	0.381653623	0.919733021	TRM25
AT5G62170	esb1-1	C4	0.019849708	1.260815282	0.016399274	0.199239213	TRM25
AT5G62170	WT (+CIF2)	C4	-0.123302429	0.785017587	0.144674302	0.620860466	TRM25
AT3G12587	WT	C4	-0.074232864	NA	NA	NA	NA
AT3G12587	sgn3-3	C4	0.012130935	0.106245089	0.160249056	0.649638166	NA
AT3G12587	sgn3-3 (+CIF2)	C4	0.092781721	0.187575186	0.012122688	0.165924135	NA
AT3G12587	esb1-1 sgn3-3	C4	0.160950989	0.266925841	0.000349105	0.012716358	NA
AT3G12587	sgn3-3 myb36-2	C4	0.017058559	0.110183545	0.13657438	0.604289249	NA
AT3G12587	myb36-2	C4	-0.058072087	0.027557671	0.714749755	1	NA
AT3G12587	esb1-1	C4	0.078526841	0.178723484	0.016588581	0.200507534	NA
AT3G12587	WT (+CIF2)	C4	-0.094099662	-0.017816817	0.813351928	1	NA
AT5G22090	WT	C4	-0.216785762	NA	NA	NA	EAR1
AT5G22090	sgn3-3	C4	0.05515097	0.310204604	0.01996796	0.223599728	EAR1
AT5G22090	sgn3-3 (+CIF2)	C4	0.020888114	0.264133682	0.047111639	0.359240036	EAR1
AT5G22090	esb1-1 sgn3-3	C4	0.147941979	0.424409286	0.001366539	0.036808034	EAR1
AT5G22090	sgn3-3 myb36-2	C4	0.017117709	0.267284205	0.042793167	0.34160213	EAR1
AT5G22090	myb36-2	C4	-0.085183247	0.142929893	0.28375721	0.822448056	EAR1
AT5G22090	esb1-1	C4	0.015709175	0.261637069	0.048999596	0.366296506	EAR1
AT5G22090	WT (+CIF2)	C4	-0.039686174	0.20876926	0.117260272	0.563851037	EAR1
AT2G37980	WT	C4	-0.332142616	NA	NA	NA	NA
AT2G37980	sgn3-3	C4	0.008597648	0.514074641	0.052384831	0.378999064	NA
AT2G37980	sgn3-3 (+CIF2)	C4	-0.037051784	0.45639672	0.084894502	0.483042605	NA
AT2G37980	esb1-1 sgn3-3	C4	0.214078121	0.828954892	0.001621029	0.041805718	NA
AT2G37980	sgn3-3 myb36-2	C4	-0.02626904	0.463390159	0.078231972	0.463602595	NA
AT2G37980	myb36-2	C4	-0.014410842	0.515203962	0.050755139	0.372881812	NA
AT2G37980	esb1-1	C4	0.003533325	0.488941899	0.064593079	0.420765997	NA
AT2G37980	WT (+CIF2)	C4	-0.051252733	0.40277341	0.129411576	0.589297614	NA
AT4G23700	WT	C4	-0.379831695	NA	NA	NA	ATCHX17/CHX17
AT4G23700	sgn3-3	C4	0.224913412	0.69013349	0.007875448	0.126832306	ATCHX17/CHX17
AT4G23700	sgn3-3 (+CIF2)	C4	-0.065249802	0.392970859	0.130605506	0.591980316	ATCHX17/CHX17
AT4G23700	esb1-1 sgn3-3	C4	0.560407605	1.152165366	8.80E-06	0.000586734	ATCHX17/CHX17
AT4G23700	sgn3-3 myb36-2	C4	-0.185506241	0.225513175	0.385402704	0.923078386	ATCHX17/CHX17
AT4G23700	myb36-2	C4	-0.205652705	0.254637845	0.327434794	0.870309089	ATCHX17/CHX17
AT4G23700	esb1-1	C4	-0.031659401	0.439827351	0.090554999	0.498329479	ATCHX17/CHX17
AT4G23700	WT (+CIF2)	C4	-0.152037834	0.332417163	0.201221889	0.715747345	ATCHX17/CHX17
AT3G10110	WT	C4	-0.212294234	NA	NA	NA	MEE67
AT3G10110	sgn3-3	C4	0.116121593	1.092253308	0.012407657	0.168360729	MEE67
AT3G10110	sgn3-3 (+CIF2)	C4	-0.008069854	0.628658447	0.158902984	0.647154152	MEE67
AT3G10110	esb1-1 sgn3-3	C4	0.210940193	1.411307107	0.000995852	0.028906781	MEE67
AT3G10110	sgn3-3 myb36-2	C4	-0.048580399	0.795342856	0.067404723	0.429800201	MEE67
AT3G10110	myb36-2	C4	-0.048998537	0.488357625	0.277475515	0.815584598	MEE67
AT3G10110	esb1-1	C4	0.005398033	0.747397771	0.090391978	0.497969092	MEE67
AT3G10110	WT (+CIF2)	C4	-0.100633252	0.655250236	0.139866996	0.611202834	MEE67
ATMG00020	WT	C4	-0.524927592	NA	NA	NA	NA
ATMG00020	sgn3-3	C4	0.146175371	0.673189588	0.000196214	0.00801615	NA
ATMG00020	sgn3-3 (+CIF2)	C4	0.015988672	0.533173606	0.003185063	0.06807185	NA
ATMG00020	esb1-1 sgn3-3	C4	0.08402635	0.599541592	0.00091176	0.026992591	NA
ATMG00020	sgn3-3 myb36-2	C4	0.031632398	0.52971728	0.003386184	0.071028277	NA
ATMG00020	myb36-2	C4	-0.115074353	0.386015108	0.032739611	0.295287997	NA
ATMG00020	esb1-1	C4	0.026696679	0.543365826	0.002649912	0.05967245	NA
ATMG00020	WT (+CIF2)	C4	-0.077047	0.428484326	0.017783004	0.208708345	NA
AT5G64572	WT	C4	-0.243208163	NA	NA	NA	NA
AT5G64572	sgn3-3	C4	0.105216843	1.120757578	0.002192257	0.052277295	NA
AT5G64572	sgn3-3 (+CIF2)	C4	-0.006117878	0.874829803	0.017939738	0.209908821	NA
AT5G64572	esb1-1 sgn3-3	C4	0.107917113	1.256482077	0.000503943	0.016996863	NA
AT5G64572	sgn3-3 myb36-2	C4	0.103661822	1.163122278	0.001097724	0.031062007	NA
AT5G64572	myb36-2	C4	-0.028076312	0.770382501	0.038350162	0.322658969	NA
AT5G64572	esb1-1	C4	0.023946917	0.876521298	0.017186595	0.204598183	NA
AT5G64572	WT (+CIF2)	C4	0.011888692	0.892370793	0.015044272	0.189763824	NA
ATMG01380	WT	C4	-0.555076508	NA	NA	NA	NA
ATMG01380	sgn3-3	C4	0.173297429	0.936077643	0.001722196	0.04369304	NA
ATMG01380	sgn3-3 (+CIF2)	C4	-0.066966031	0.677335946	0.023564162	0.245912379	NA
ATMG01380	esb1-1 sgn3-3	C4	0.105250105	0.820182331	0.006064892	0.106577921	NA
ATMG01380	sgn3-3 myb36-2	C4	0.05006288	0.734720759	0.013780879	0.179564914	NA
ATMG01380	myb36-2	C4	-0.224457497	0.411977805	0.168699612	0.663633054	NA
ATMG01380	esb1-1	C4	-0.012703678	0.681487637	0.022721091	0.240866828	NA
ATMG01380	WT (+CIF2)	C4	-0.326550318	0.298767958	0.320275542	0.862762309	NA
ATCG01130	WT	C4	-0.817105681	NA	NA	NA	TIC214/YCF1.2
ATCG01130	sgn3-3	C4	0.114266081	1.102399108	0.001193615	0.033105951	TIC214/YCF1.2
ATCG01130	sgn3-3 (+CIF2)	C4	0.017358909	1.069284388	0.001671684	0.042773428	TIC214/YCF1.2
ATCG01130	esb1-1 sgn3-3	C4	0.137988093	1.21467241	0.000354851	0.012893756	TIC214/YCF1.2
ATCG01130	sgn3-3 myb36-2	C4	-0.000157752	0.953945166	0.00502358	0.093923143	TIC214/YCF1.2
ATCG01130	myb36-2	C4	-0.272672919	0.647181459	0.057272335	0.396673124	TIC214/YCF1.2
ATCG01130	esb1-1	C4	-0.15883204	0.857284189	0.011790818	0.163107177	TIC214/YCF1.2
ATCG01130	WT (+CIF2)	C4	-0.37731986	0.573815391	0.09232953	0.502749232	TIC214/YCF1.2
AT1G75330	WT	C4	-0.132055132	NA	NA	NA	OTC
AT1G75330	sgn3-3	C4	0.046836315	0.211660278	0.00837021	0.131635694	OTC
AT1G75330	sgn3-3 (+CIF2)	C4	-0.039819887	0.118855701	0.138225509	0.608125297	OTC
AT1G75330	esb1-1 sgn3-3	C4	0.086228397	0.248849382	0.001820781	0.045556381	OTC
AT1G75330	sgn3-3 myb36-2	C4	0.03452167	0.199311453	0.011358732	0.159453571	OTC
AT1G75330	myb36-2	C4	-0.012275629	0.142991944	0.073742207	0.449953891	OTC
AT1G75330	esb1-1	C4	-0.057410392	0.10155716	0.204430965	0.720064617	OTC
AT1G75330	WT (+CIF2)	C4	0.024478323	0.177093569	0.026308941	0.261981174	OTC
AT1G08043	WT	C4	-0.252885976	NA	NA	NA	NA
AT1G08043	sgn3-3	C4	0.208534271	2.337150049	0.001379144	0.037063973	NA
AT1G08043	sgn3-3 (+CIF2)	C4	-0.074855712	0.967468307	0.221798037	0.744662859	NA
AT1G08043	esb1-1 sgn3-3	C4	0.114086802	1.796695357	0.016387913	0.199178034	NA
AT1G08043	sgn3-3 myb36-2	C4	0.033583219	1.586772865	0.032898449	0.296108776	NA
AT1G08043	myb36-2	C4	0.013120822	1.294347715	0.092653617	0.503758876	NA
AT1G08043	esb1-1	C4	-0.067532222	1.128133044	0.146554559	0.624186063	NA
AT1G08043	WT (+CIF2)	C4	0.044662936	1.763670027	0.017864997	0.20937147	NA
AT1G04237	WT	C4	-0.260727794	NA	NA	NA	NA
AT1G04237	sgn3-3	C4	0.121882784	3.410850585	0.005950509	0.105164627	NA
AT1G04237	sgn3-3 (+CIF2)	C4	-0.054937036	2.686809595	0.035845956	0.310866931	NA
AT1G04237	esb1-1 sgn3-3	C4	0.095244868	3.8319892	0.001636826	0.042119737	NA
AT1G04237	sgn3-3 myb36-2	C4	0.025515483	3.051488805	0.013800002	0.179739703	NA
AT1G04237	myb36-2	C4	-0.094188944	1.779550395	0.186732953	0.693935859	NA
AT1G04237	esb1-1	C4	-0.070376306	1.811978324	0.184474718	0.689954949	NA
AT1G04237	WT (+CIF2)	C4	0.138962173	3.593348129	0.003236663	0.068904248	NA
AT4G39740	WT	C4	-0.220197032	NA	NA	NA	HCC2
AT4G39740	sgn3-3	C4	0.125146066	0.876325099	0.015509373	0.193029616	HCC2
AT4G39740	sgn3-3 (+CIF2)	C4	-0.090879036	0.340391736	0.358054787	0.898656936	HCC2
AT4G39740	esb1-1 sgn3-3	C4	0.093605136	0.87460651	0.01542119	0.192421276	HCC2
AT4G39740	sgn3-3 myb36-2	C4	0.208359273	1.098546445	0.001889199	0.046731154	HCC2
AT4G39740	myb36-2	C4	0.005409153	0.592712207	0.103944987	0.532678934	HCC2
AT4G39740	esb1-1	C4	-0.052617767	0.59565334	0.101981133	0.52749449	HCC2
AT4G39740	WT (+CIF2)	C4	-0.06610392	0.398505607	0.279138126	0.817190765	HCC2
AT1G16190	WT	C4	-0.189268211	NA	NA	NA	RAD23A
AT1G16190	sgn3-3	C4	0.155768578	0.440557209	0.001643142	0.042231875	RAD23A
AT1G16190	sgn3-3 (+CIF2)	C4	-0.116021925	0.082613821	0.559808347	1	RAD23A
AT1G16190	esb1-1 sgn3-3	C4	0.03445011	0.303396123	0.03073864	0.28562743	RAD23A
AT1G16190	sgn3-3 myb36-2	C4	0.132931851	0.4271502	0.001939639	0.047697894	RAD23A
AT1G16190	myb36-2	C4	0.045367012	0.315643727	0.023951037	0.248084573	RAD23A
AT1G16190	esb1-1	C4	-0.02795742	0.211385019	0.132242961	0.595441495	RAD23A
AT1G16190	WT (+CIF2)	C4	0.009119453	0.258294198	0.065472539	0.423747835	RAD23A
AT3G23890	WT	C4	-0.166402236	NA	NA	NA	ATTOPII/TOPII
AT3G23890	sgn3-3	C4	0.020848882	0.225773174	0.022985328	0.242469028	ATTOPII/TOPII
AT3G23890	sgn3-3 (+CIF2)	C4	0.05112518	0.265822264	0.006939757	0.116483264	ATTOPII/TOPII
AT3G23890	esb1-1 sgn3-3	C4	0.077747555	0.30914153	0.001696816	0.043243428	ATTOPII/TOPII
AT3G23890	sgn3-3 myb36-2	C4	0.014906176	0.222188296	0.02252547	0.239733186	ATTOPII/TOPII
AT3G23890	myb36-2	C4	-0.068054463	0.124290332	0.209784488	0.728153666	ATTOPII/TOPII
AT3G23890	esb1-1	C4	-0.001008137	0.218287195	0.026621306	0.263782918	ATTOPII/TOPII
AT3G23890	WT (+CIF2)	C4	-0.138690553	0.046506023	0.639892259	1	ATTOPII/TOPII
AT2G05765	WT	C4	-0.209896238	NA	NA	NA	NA
AT2G05765	sgn3-3	C4	0.12991936	0.633182177	0.020463861	0.226946554	NA
AT2G05765	sgn3-3 (+CIF2)	C4	0.097001153	0.59579408	0.028602339	0.274520667	NA
AT2G05765	esb1-1 sgn3-3	C4	0.235962562	0.857289738	0.001463226	0.038784431	NA
AT2G05765	sgn3-3 myb36-2	C4	0.002033898	0.410106267	0.130230168	0.591193316	NA
AT2G05765	myb36-2	C4	-0.039939669	0.326966769	0.235448433	0.762946487	NA
AT2G05765	esb1-1	C4	-0.033026192	0.30426312	0.269851236	0.806303421	NA
AT2G05765	WT (+CIF2)	C4	-0.23869828	-0.04965165	0.860226426	1	NA
AT5G04120	WT	C4	-0.609651855	NA	NA	NA	NA
AT5G04120	sgn3-3	C4	0.507424198	2.203982217	0.000111537	0.005074728	NA
AT5G04120	sgn3-3 (+CIF2)	C4	0.532485621	2.093302595	0.000243474	0.00952068	NA
AT5G04120	esb1-1 sgn3-3	C4	0.593134364	2.372392904	3.13E-05	0.001760525	NA
AT5G04120	sgn3-3 myb36-2	C4	0.194838061	1.671290459	0.003419177	0.07149805	NA
AT5G04120	myb36-2	C4	-0.173966092	1.189553255	0.038123958	0.321688352	NA
AT5G04120	esb1-1	C4	-0.092351898	1.168510857	0.041994646	0.338214813	NA
AT5G04120	WT (+CIF2)	C4	-0.813461009	-0.379087615	0.521539744	1	NA
AT3G42660	WT	C4	-0.174571678	NA	NA	NA	EOL1
AT3G42660	sgn3-3	C4	0.143121828	0.541071206	0.001389046	0.037252017	EOL1
AT3G42660	sgn3-3 (+CIF2)	C4	0.100512299	0.481125224	0.0043242	0.084615735	EOL1
AT3G42660	esb1-1 sgn3-3	C4	0.12588252	0.528174353	0.00173744	0.043979367	EOL1
AT3G42660	sgn3-3 myb36-2	C4	0.081199735	0.45827964	0.005683619	0.101851114	EOL1
AT3G42660	myb36-2	C4	-0.030675064	0.268010607	0.117278949	0.563851037	EOL1
AT3G42660	esb1-1	C4	-0.036417417	0.308920303	0.069259578	0.436157711	EOL1
AT3G42660	WT (+CIF2)	C4	-0.148908967	0.022022832	0.899200078	1	EOL1
AT4G11120	WT	C4	-0.199822719	NA	NA	NA	NA
AT4G11120	sgn3-3	C4	0.214763557	0.584161743	0.001549001	0.04044236	NA
AT4G11120	sgn3-3 (+CIF2)	C4	0.136242435	0.469284394	0.011016335	0.156449017	NA
AT4G11120	esb1-1 sgn3-3	C4	0.097180578	0.428896581	0.020471347	0.226962951	NA
AT4G11120	sgn3-3 myb36-2	C4	0.059759715	0.368016439	0.045181139	0.351779438	NA
AT4G11120	myb36-2	C4	-0.027127989	0.255799198	0.167859919	0.66220293	NA
AT4G11120	esb1-1	C4	-0.028110241	0.236648402	0.20257166	0.717670188	NA
AT4G11120	WT (+CIF2)	C4	-0.216265222	-0.035103684	0.851641279	1	NA
AT3G55750	WT	C4	-0.304910959	NA	NA	NA	NA
AT3G55750	sgn3-3	C4	0.214344539	0.539335352	0.000843032	0.025391645	NA
AT3G55750	sgn3-3 (+CIF2)	C4	0.158442957	0.469367664	0.003667124	0.075381145	NA
AT3G55750	esb1-1 sgn3-3	C4	0.16469674	0.484589211	0.002704879	0.060570875	NA
AT3G55750	sgn3-3 myb36-2	C4	0.079415633	0.386296987	0.016720771	0.201369143	NA
AT3G55750	myb36-2	C4	0.02214675	0.351066662	0.029788642	0.280763483	NA
AT3G55750	esb1-1	C4	-0.024244705	0.338321566	0.036317326	0.313216424	NA
AT3G55750	WT (+CIF2)	C4	-0.301618199	-0.011277477	0.944470287	1	NA
AT5G04105	WT	C4	-0.209092927	NA	NA	NA	NA
AT5G04105	sgn3-3	C4	0.1993918	0.828645427	0.001187382	0.03296827	NA
AT5G04105	sgn3-3 (+CIF2)	C4	0.110940804	0.671862291	0.008754577	0.135547776	NA
AT5G04105	esb1-1 sgn3-3	C4	0.151257272	0.713390136	0.00538466	0.098157945	NA
AT5G04105	sgn3-3 myb36-2	C4	-0.001115552	0.447676212	0.079842788	0.468242565	NA
AT5G04105	myb36-2	C4	-0.035631294	0.357763085	0.168177407	0.662713807	NA
AT5G04105	esb1-1	C4	-0.102501609	0.257136675	0.324973354	0.867684184	NA
AT5G04105	WT (+CIF2)	C4	-0.19864282	0.07339836	0.781296928	1	NA
AT2G31082	WT	C4	-0.243994439	NA	NA	NA	CLE7
AT2G31082	sgn3-3	C4	0.239641605	1.205846073	0.002179136	0.052037068	CLE7
AT2G31082	sgn3-3 (+CIF2)	C4	0.259904764	1.288497107	0.000998663	0.028961691	CLE7
AT2G31082	esb1-1 sgn3-3	C4	0.20783078	1.135854579	0.003910088	0.078804329	CLE7
AT2G31082	sgn3-3 myb36-2	C4	0.235336751	1.217138277	0.001777434	0.044757841	CLE7
AT2G31082	myb36-2	C4	-0.200891666	0.201390664	0.620068308	1	CLE7
AT2G31082	esb1-1	C4	0.08676176	0.860681919	0.029804461	0.280870547	CLE7
AT2G31082	WT (+CIF2)	C4	-0.38990972	-0.067092531	0.870920836	1	CLE7
AT1G75945	WT	C4	-1.385618716	NA	NA	NA	NA
AT1G75945	sgn3-3	C4	1.308373758	6.582524283	7.98E-44	1.42E-40	NA
AT1G75945	sgn3-3 (+CIF2)	C4	1.236024981	6.506801428	7.11E-43	1.23E-39	NA
AT1G75945	esb1-1 sgn3-3	C4	0.551116026	5.53444429	3.62E-31	4.68E-28	NA
AT1G75945	sgn3-3 myb36-2	C4	1.326720467	6.611730474	2.59E-44	4.70E-41	NA
AT1G75945	myb36-2	C4	-0.554230381	3.417974848	3.71E-12	9.42E-10	NA
AT1G75945	esb1-1	C4	-1.4561976	-0.20048313	0.766081596	1	NA
AT1G75945	WT (+CIF2)	C4	-1.382935235	-0.112026532	0.864427165	1	NA
AT1G53920	WT	C4	-0.131592586	NA	NA	NA	GLIP5
AT1G53920	sgn3-3	C4	0.115466165	0.330550579	0.013538732	0.177869698	GLIP5
AT1G53920	sgn3-3 (+CIF2)	C4	0.176765326	0.411772413	0.001868546	0.046396577	GLIP5
AT1G53920	esb1-1 sgn3-3	C4	0.201640989	0.434038363	0.001061197	0.030300745	GLIP5
AT1G53920	sgn3-3 myb36-2	C4	0.1677439	0.407103972	0.001832367	0.045762896	GLIP5
AT1G53920	myb36-2	C4	0.002606785	0.188143946	0.159993316	0.649102878	GLIP5
AT1G53920	esb1-1	C4	-0.055818743	0.098259303	0.464820627	0.984458768	GLIP5
AT1G53920	WT (+CIF2)	C4	-0.123121326	0.017788908	0.895258321	1	GLIP5
AT5G54920	WT	C4	-0.176371744	NA	NA	NA	NA
AT5G54920	sgn3-3	C4	0.064150459	0.51107488	0.027461353	0.268430956	NA
AT5G54920	sgn3-3 (+CIF2)	C4	0.236989726	0.832367328	0.0002224	0.00886358	NA
AT5G54920	esb1-1 sgn3-3	C4	0.104639762	0.600340009	0.008869329	0.136719779	NA
AT5G54920	sgn3-3 myb36-2	C4	0.112613788	0.585591823	0.009290899	0.140942535	NA
AT5G54920	myb36-2	C4	0.009915934	0.386954694	0.094717884	0.509308217	NA
AT5G54920	esb1-1	C4	-0.096199741	0.209786722	0.370138081	0.909509356	NA
AT5G54920	WT (+CIF2)	C4	-0.080890992	0.334463023	0.14910721	0.629025251	NA
AT5G65930	WT	C4	-0.321299049	NA	NA	NA	KCBP/PKCBP/ZWI
AT5G65930	sgn3-3	C4	0.040106324	0.40514349	0.000408031	0.014421693	KCBP/PKCBP/ZWI
AT5G65930	sgn3-3 (+CIF2)	C4	0.083219442	0.436550181	0.000134116	0.005897521	KCBP/PKCBP/ZWI
AT5G65930	esb1-1 sgn3-3	C4	0.069576488	0.428047789	0.00018351	0.007593998	KCBP/PKCBP/ZWI
AT5G65930	sgn3-3 myb36-2	C4	0.127366404	0.490124684	1.61E-05	0.000993304	KCBP/PKCBP/ZWI
AT5G65930	myb36-2	C4	0.0301803	0.388572989	0.000669486	0.021237934	KCBP/PKCBP/ZWI
AT5G65930	esb1-1	C4	0.032446865	0.388392403	0.000684155	0.021575923	KCBP/PKCBP/ZWI
AT5G65930	WT (+CIF2)	C4	-0.083571549	0.263134249	0.021913955	0.235976927	KCBP/PKCBP/ZWI
AT1G52380	WT	C4	-0.235492006	NA	NA	NA	NA
AT1G52380	sgn3-3	C4	-0.003489396	0.279038956	0.016966338	0.202969661	NA
AT1G52380	sgn3-3 (+CIF2)	C4	-0.001218598	0.279563334	0.01627214	0.198396386	NA
AT1G52380	esb1-1 sgn3-3	C4	0.082571559	0.387406503	0.000842707	0.025385889	NA
AT1G52380	sgn3-3 myb36-2	C4	0.067173712	0.367957717	0.001341685	0.036336766	NA
AT1G52380	myb36-2	C4	-0.003977619	0.284923765	0.014059548	0.181947616	NA
AT1G52380	esb1-1	C4	-0.062234333	0.246594019	0.034001988	0.301491738	NA
AT1G52380	WT (+CIF2)	C4	-0.105808387	0.169152247	0.147758608	0.626516676	NA
AT5G56360	WT	C4	-0.258099076	NA	NA	NA	PSL4
AT5G56360	sgn3-3	C4	0.059812301	0.333385339	0.00286037	0.063080739	PSL4
AT5G56360	sgn3-3 (+CIF2)	C4	0.125062783	0.397455244	0.000367577	0.013289687	PSL4
AT5G56360	esb1-1 sgn3-3	C4	0.079719917	0.352867927	0.001579533	0.041009905	PSL4
AT5G56360	sgn3-3 myb36-2	C4	0.093782548	0.363298211	0.001098816	0.031088243	PSL4
AT5G56360	myb36-2	C4	-0.030201668	0.24558946	0.027875626	0.270673689	PSL4
AT5G56360	esb1-1	C4	-0.008301524	0.271340327	0.015134031	0.190457315	PSL4
AT5G56360	WT (+CIF2)	C4	-0.138267735	0.126176455	0.259776179	0.793629146	PSL4
AT1G68560	WT	C4	-0.303100411	NA	NA	NA	ATXYL1/AXY3/GH31/TRG1/XYL1
AT1G68560	sgn3-3	C4	0.067480869	0.359446551	0.004425364	0.085942129	ATXYL1/AXY3/GH31/TRG1/XYL1
AT1G68560	sgn3-3 (+CIF2)	C4	0.151460184	0.447126723	0.000393354	0.014020395	ATXYL1/AXY3/GH31/TRG1/XYL1
AT1G68560	esb1-1 sgn3-3	C4	0.071211879	0.370462339	0.003338971	0.070388962	ATXYL1/AXY3/GH31/TRG1/XYL1
AT1G68560	sgn3-3 myb36-2	C4	0.177083005	0.471029847	0.00018408	0.007612614	ATXYL1/AXY3/GH31/TRG1/XYL1
AT1G68560	myb36-2	C4	0.028081691	0.335073303	0.007914868	0.127206888	ATXYL1/AXY3/GH31/TRG1/XYL1
AT1G68560	esb1-1	C4	-0.003980439	0.301942255	0.016770323	0.201677148	ATXYL1/AXY3/GH31/TRG1/XYL1
AT1G68560	WT (+CIF2)	C4	-0.19401155	0.084766687	0.502753857	1	ATXYL1/AXY3/GH31/TRG1/XYL1
AT3G28900	WT	C4	-0.211305764	NA	NA	NA	NA
AT3G28900	sgn3-3	C4	0.029703627	0.242752712	0.005695546	0.102004159	NA
AT3G28900	sgn3-3 (+CIF2)	C4	0.050208454	0.261301185	0.002883188	0.063403476	NA
AT3G28900	esb1-1 sgn3-3	C4	0.086439103	0.29789327	0.000681428	0.021515597	NA
AT3G28900	sgn3-3 myb36-2	C4	0.135023898	0.348936977	6.60E-05	0.003285575	NA
AT3G28900	myb36-2	C4	-0.001544086	0.211047454	0.016112084	0.197385878	NA
AT3G28900	esb1-1	C4	0.02056677	0.234267396	0.007548889	0.123222415	NA
AT3G28900	WT (+CIF2)	C4	-0.139764998	0.070861152	0.419894519	0.951238232	NA
AT5G57290	WT	C4	-0.216973238	NA	NA	NA	AtP3B/P3B
AT5G57290	sgn3-3	C4	0.087076541	0.299477871	0.001229571	0.033923903	AtP3B/P3B
AT5G57290	sgn3-3 (+CIF2)	C4	0.044566306	0.252429693	0.006431964	0.110762367	AtP3B/P3B
AT5G57290	esb1-1 sgn3-3	C4	0.054053621	0.264728628	0.004272388	0.083930386	AtP3B/P3B
AT5G57290	sgn3-3 myb36-2	C4	0.088928252	0.297014634	0.001328865	0.036062996	AtP3B/P3B
AT5G57290	myb36-2	C4	0.014658597	0.22932157	0.013298317	0.17584851	AtP3B/P3B
AT5G57290	esb1-1	C4	-0.009547892	0.208121946	0.024677886	0.252265955	AtP3B/P3B
AT5G57290	WT (+CIF2)	C4	-0.103200751	0.107906079	0.244417286	0.775297686	AtP3B/P3B
AT4G13170	WT	C4	-0.205854431	NA	NA	NA	NA
AT4G13170	sgn3-3	C4	0.109411908	0.340143135	0.001264868	0.034664878	NA
AT4G13170	sgn3-3 (+CIF2)	C4	0.069187945	0.293633994	0.005341968	0.097624632	NA
AT4G13170	esb1-1 sgn3-3	C4	0.042568214	0.274297308	0.00933203	0.141337649	NA
AT4G13170	sgn3-3 myb36-2	C4	0.075180272	0.306956173	0.003458648	0.072146399	NA
AT4G13170	myb36-2	C4	0.04763605	0.276990548	0.008553407	0.133340625	NA
AT4G13170	esb1-1	C4	-0.05904473	0.165296183	0.117449382	0.564288136	NA
AT4G13170	WT (+CIF2)	C4	-0.158476703	0.054042	0.609704948	1	NA
AT1G09590	WT	C4	-0.20462236	NA	NA	NA	NA
AT1G09590	sgn3-3	C4	0.063864684	0.270584024	0.004237165	0.083387709	NA
AT1G09590	sgn3-3 (+CIF2)	C4	0.011026646	0.218898309	0.020625859	0.227806965	NA
AT1G09590	esb1-1 sgn3-3	C4	0.065897654	0.278078955	0.003272296	0.06941787	NA
AT1G09590	sgn3-3 myb36-2	C4	0.098398655	0.308093332	0.001090738	0.030933824	NA
AT1G09590	myb36-2	C4	0.022535072	0.238943992	0.011470439	0.160419038	NA
AT1G09590	esb1-1	C4	0.030909177	0.2479945	0.008703487	0.135000171	NA
AT1G09590	WT (+CIF2)	C4	-0.189509069	0.010920658	0.908237502	1	NA
AT1G01380	WT	C4	-0.204516293	NA	NA	NA	ETC1
AT1G01380	sgn3-3	C4	0.143253047	0.79831665	0.00260618	0.058968833	ETC1
AT1G01380	sgn3-3 (+CIF2)	C4	0.073693948	0.642566288	0.015659252	0.194016772	ETC1
AT1G01380	esb1-1 sgn3-3	C4	0.129162003	0.760617361	0.00407223	0.081079357	ETC1
AT1G01380	sgn3-3 myb36-2	C4	0.151407887	0.842086838	0.001165083	0.032476712	ETC1
AT1G01380	myb36-2	C4	0.067428813	0.672266337	0.011150803	0.15762399	ETC1
AT1G01380	esb1-1	C4	0.025340684	0.573853313	0.031054404	0.287177232	ETC1
AT1G01380	WT (+CIF2)	C4	-0.178663337	0.101357551	0.712109676	1	ETC1
AT5G48485	WT	C4	-0.157927857	NA	NA	NA	DIR1
AT5G48485	sgn3-3	C4	0.091059165	1.526047968	0.104324774	0.533611913	DIR1
AT5G48485	sgn3-3 (+CIF2)	C4	0.089571776	1.521374203	0.103226255	0.530737811	DIR1
AT5G48485	esb1-1 sgn3-3	C4	0.088827265	1.891484125	0.039189635	0.326466236	DIR1
AT5G48485	sgn3-3 myb36-2	C4	0.365670194	2.950094237	0.000748581	0.023160888	DIR1
AT5G48485	myb36-2	C4	-0.015062304	0.943991306	0.330763737	0.873905548	DIR1
AT5G48485	esb1-1	C4	0.037829401	1.371291837	0.144171222	0.619925169	DIR1
AT5G48485	WT (+CIF2)	C4	-0.111824396	0.753991475	0.442401057	0.968878727	DIR1
AT1G16070	WT	C4	-0.210190054	NA	NA	NA	AtTLP8/TLP8
AT1G16070	sgn3-3	C4	0.011773442	1.08312304	0.028397353	0.273281486	AtTLP8/TLP8
AT1G16070	sgn3-3 (+CIF2)	C4	0.019464025	0.742353844	0.139251878	0.610115681	AtTLP8/TLP8
AT1G16070	esb1-1 sgn3-3	C4	0.017515962	0.788528136	0.116401892	0.561640913	AtTLP8/TLP8
AT1G16070	sgn3-3 myb36-2	C4	0.208052571	1.495707669	0.001609583	0.041590023	AtTLP8/TLP8
AT1G16070	myb36-2	C4	-0.040356581	0.625480688	0.21606419	0.737001872	AtTLP8/TLP8
AT1G16070	esb1-1	C4	-0.031597081	0.601527234	0.233639693	0.760661807	AtTLP8/TLP8
AT1G16070	WT (+CIF2)	C4	-0.116078734	0.435499793	0.393980835	0.929902679	AtTLP8/TLP8
AT5G50740	WT	C4	-0.246893412	NA	NA	NA	NA
AT5G50740	sgn3-3	C4	0.202747644	0.61412732	0.001020954	0.029418458	NA
AT5G50740	sgn3-3 (+CIF2)	C4	0.07685551	0.448791612	0.016554104	0.200230852	NA
AT5G50740	esb1-1 sgn3-3	C4	-0.023709709	0.330914347	0.078544004	0.464300248	NA
AT5G50740	sgn3-3 myb36-2	C4	-0.039519399	0.302896881	0.104647521	0.534553529	NA
AT5G50740	myb36-2	C4	-0.065996693	0.281837367	0.133397935	0.59796851	NA
AT5G50740	esb1-1	C4	-0.170890871	0.121755042	0.519122608	1	NA
AT5G50740	WT (+CIF2)	C4	-0.232120581	0.020342487	0.9146067	1	NA
AT2G26910	WT	C4	-0.184572353	NA	NA	NA	ABCG32/AtABCG32/ATPDR4/PDR4/PEC1
AT2G26910	sgn3-3	C4	0.204782408	0.824118561	0.001532014	0.040145812	ABCG32/AtABCG32/ATPDR4/PDR4/PEC1
AT2G26910	sgn3-3 (+CIF2)	C4	0.02767324	0.486394533	0.06496558	0.421999266	ABCG32/AtABCG32/ATPDR4/PDR4/PEC1
AT2G26910	esb1-1 sgn3-3	C4	-0.04106554	0.300293165	0.261970036	0.796257083	ABCG32/AtABCG32/ATPDR4/PDR4/PEC1
AT2G26910	sgn3-3 myb36-2	C4	0.008647845	0.427221147	0.100754238	0.524436732	ABCG32/AtABCG32/ATPDR4/PDR4/PEC1
AT2G26910	myb36-2	C4	-0.044038401	0.276977978	0.298981867	0.840197646	ABCG32/AtABCG32/ATPDR4/PDR4/PEC1
AT2G26910	esb1-1	C4	-0.18388741	0.028012749	0.917659685	1	ABCG32/AtABCG32/ATPDR4/PDR4/PEC1
AT2G26910	WT (+CIF2)	C4	-0.223920813	-0.130977516	0.632819805	1	ABCG32/AtABCG32/ATPDR4/PDR4/PEC1
AT1G04040	WT	C4	-0.046908873	NA	NA	NA	NA
AT1G04040	sgn3-3	C4	0.187014969	0.233135256	0.001651772	0.042401757	NA
AT1G04040	sgn3-3 (+CIF2)	C4	0.15541755	0.201047597	0.006595294	0.112396068	NA
AT1G04040	esb1-1 sgn3-3	C4	0.045262272	0.088721451	0.231576885	0.757719889	NA
AT1G04040	sgn3-3 myb36-2	C4	0.048710066	0.095330133	0.196881095	0.709266493	NA
AT1G04040	myb36-2	C4	-0.018172386	0.02393296	0.746888768	1	NA
AT1G04040	esb1-1	C4	-0.028733409	0.011362631	0.87823371	1	NA
AT1G04040	WT (+CIF2)	C4	-0.124642231	-0.080012043	0.281487166	0.820057536	NA
AT5G20790	WT	C4	-0.318066063	NA	NA	NA	NA
AT5G20790	sgn3-3	C4	0.465351948	1.938597145	6.15E-05	0.003102247	NA
AT5G20790	sgn3-3 (+CIF2)	C4	0.118138257	1.067868248	0.029934348	0.281602897	NA
AT5G20790	esb1-1 sgn3-3	C4	0.080103947	0.965038742	0.050685472	0.372617684	NA
AT5G20790	sgn3-3 myb36-2	C4	0.204561549	1.365850857	0.004903294	0.092322971	NA
AT5G20790	myb36-2	C4	-0.020785637	0.779929258	0.114810442	0.558009821	NA
AT5G20790	esb1-1	C4	-0.215229654	0.719481576	0.147269677	0.625434703	NA
AT5G20790	WT (+CIF2)	C4	-0.063179566	0.658070377	0.18662134	0.693753089	NA
AT5G20680	WT	C4	-0.197387173	NA	NA	NA	TBL16
AT5G20680	sgn3-3	C4	0.187839511	0.475405703	0.000106788	0.004889295	TBL16
AT5G20680	sgn3-3 (+CIF2)	C4	0.044966317	0.292610713	0.017390331	0.205825583	TBL16
AT5G20680	esb1-1 sgn3-3	C4	0.015225878	0.265714961	0.031275706	0.28812359	TBL16
AT5G20680	sgn3-3 myb36-2	C4	0.016503991	0.263263731	0.030912478	0.286509927	TBL16
AT5G20680	myb36-2	C4	-0.083650134	0.150298143	0.22369426	0.747238984	TBL16
AT5G20680	esb1-1	C4	-0.118601167	0.111373372	0.368005905	0.907307621	TBL16
AT5G20680	WT (+CIF2)	C4	0.006923969	0.255138415	0.038260825	0.322310557	TBL16
AT1G78990	WT	C4	-0.314680585	NA	NA	NA	NA
AT1G78990	sgn3-3	C4	0.259358399	0.852159438	5.92E-05	0.003006142	NA
AT1G78990	sgn3-3 (+CIF2)	C4	0.328162371	0.917389643	1.40E-05	0.000883271	NA
AT1G78990	esb1-1 sgn3-3	C4	-0.032708009	0.406800075	0.058000158	0.399187162	NA
AT1G78990	sgn3-3 myb36-2	C4	-0.123172678	0.273576239	0.199835682	0.713570041	NA
AT1G78990	myb36-2	C4	-0.255151738	0.079895522	0.712254839	1	NA
AT1G78990	esb1-1	C4	-0.031785371	0.4300347	0.044305804	0.34801518	NA
AT1G78990	WT (+CIF2)	C4	-0.086945878	0.423465288	0.047806684	0.361917434	NA
AT1G76260	WT	C4	-0.113424339	NA	NA	NA	DWA2
AT1G76260	sgn3-3	C4	0.182547003	0.430095919	0.001190309	0.033038502	DWA2
AT1G76260	sgn3-3 (+CIF2)	C4	0.104769532	0.312212647	0.018694173	0.214815888	DWA2
AT1G76260	esb1-1 sgn3-3	C4	0.024509611	0.223066541	0.096333407	0.513578818	DWA2
AT1G76260	sgn3-3 myb36-2	C4	-0.066139226	0.0809811	0.540785922	1	DWA2
AT1G76260	myb36-2	C4	-0.04715714	0.098517274	0.464503224	0.984343931	DWA2
AT1G76260	esb1-1	C4	-0.0584655	0.078009302	0.562017527	1	DWA2
AT1G76260	WT (+CIF2)	C4	-0.034943183	0.13874093	0.299844688	0.841404636	DWA2
AT5G49140	WT	C4	-0.226784121	NA	NA	NA	NA
AT5G49140	sgn3-3	C4	0.164644067	3.298994771	0.00315292	0.067622047	NA
AT5G49140	sgn3-3 (+CIF2)	C4	0.18394691	3.466818187	0.001712714	0.043541042	NA
AT5G49140	esb1-1 sgn3-3	C4	0.133826888	3.276708023	0.00331334	0.070036897	NA
AT5G49140	sgn3-3 myb36-2	C4	0.013387988	2.723179487	0.01568227	0.19416188	NA
AT5G49140	myb36-2	C4	-0.225164559	0.017566839	0.989520874	1	NA
AT5G49140	esb1-1	C4	-0.067897571	2.115869437	0.073742238	0.449953891	NA
AT5G49140	WT (+CIF2)	C4	-0.15174261	1.426463944	0.251964552	0.784593895	NA
AT1G70560	WT	C4	-0.178711669	NA	NA	NA	CKRC1/SAV3/TAA1/TIR2/WEI8
AT1G70560	sgn3-3	C4	0.093219549	0.491193321	0.014369081	0.184443073	CKRC1/SAV3/TAA1/TIR2/WEI8
AT1G70560	sgn3-3 (+CIF2)	C4	0.250346859	0.765577734	9.05E-05	0.004273034	CKRC1/SAV3/TAA1/TIR2/WEI8
AT1G70560	esb1-1 sgn3-3	C4	0.05140912	0.403507429	0.044780754	0.349999478	CKRC1/SAV3/TAA1/TIR2/WEI8
AT1G70560	sgn3-3 myb36-2	C4	0.00731652	0.340644919	0.084519481	0.482069732	CKRC1/SAV3/TAA1/TIR2/WEI8
AT1G70560	myb36-2	C4	-0.083987766	0.218219525	0.281975811	0.820488718	CKRC1/SAV3/TAA1/TIR2/WEI8
AT1G70560	esb1-1	C4	-0.017462272	0.296699235	0.140034641	0.611436586	CKRC1/SAV3/TAA1/TIR2/WEI8
AT1G70560	WT (+CIF2)	C4	-0.121802692	0.170718183	0.399967254	0.934541593	CKRC1/SAV3/TAA1/TIR2/WEI8
AT2G31310	WT	C4	-0.183874444	NA	NA	NA	LBD14
AT2G31310	sgn3-3	C4	0.224392545	0.876991543	0.000804032	0.024506101	LBD14
AT2G31310	sgn3-3 (+CIF2)	C4	0.146908965	0.734071695	0.005107571	0.095107558	LBD14
AT2G31310	esb1-1 sgn3-3	C4	-0.101319252	0.205724892	0.45057518	0.974963998	LBD14
AT2G31310	sgn3-3 myb36-2	C4	0.087898768	0.610902084	0.018805744	0.215533693	LBD14
AT2G31310	myb36-2	C4	-0.056919187	0.36578305	0.172191234	0.669344647	LBD14
AT2G31310	esb1-1	C4	0.059426822	0.572715317	0.029955109	0.281742079	LBD14
AT2G31310	WT (+CIF2)	C4	-0.226228241	-0.089147011	0.747166024	1	LBD14
AT1G09200	WT	C4	-0.151166907	NA	NA	NA	H3.1
AT1G09200	sgn3-3	C4	0.237095332	0.410672003	0.000246427	0.009612271	H3.1
AT1G09200	sgn3-3 (+CIF2)	C4	0.095125593	0.262645578	0.019118548	0.217777367	H3.1
AT1G09200	esb1-1 sgn3-3	C4	-0.052261768	0.110381206	0.326069426	0.869173393	H3.1
AT1G09200	sgn3-3 myb36-2	C4	-0.020315849	0.146468292	0.190432413	0.699890987	H3.1
AT1G09200	myb36-2	C4	-0.015993838	0.154351832	0.168753966	0.663683484	H3.1
AT1G09200	esb1-1	C4	0.130786459	0.295277261	0.008382989	0.131759878	H3.1
AT1G09200	WT (+CIF2)	C4	-0.213515908	-0.065762008	0.559449808	1	H3.1
AT1G56430	WT	C4	-0.171794615	NA	NA	NA	ATNAS4/NAS4
AT1G56430	sgn3-3	C4	0.460167433	2.07083574	0.000252421	0.009803595	ATNAS4/NAS4
AT1G56430	sgn3-3 (+CIF2)	C4	0.246508487	1.537644113	0.00714145	0.118830626	ATNAS4/NAS4
AT1G56430	esb1-1 sgn3-3	C4	-0.097523832	0.428857067	0.475792559	0.992496732	ATNAS4/NAS4
AT1G56430	sgn3-3 myb36-2	C4	-0.177109109	0.340949515	0.566082272	1	ATNAS4/NAS4
AT1G56430	myb36-2	C4	-0.312763546	-0.583550085	0.367214934	0.906788224	ATNAS4/NAS4
AT1G56430	esb1-1	C4	0.107046315	0.95707902	0.10035591	0.523517371	ATNAS4/NAS4
AT1G56430	WT (+CIF2)	C4	-0.313199032	-0.649425895	0.31653622	0.859078912	ATNAS4/NAS4
AT5G43330	WT	C4	-0.205835584	NA	NA	NA	c-NAD-MDH2
AT5G43330	sgn3-3	C4	0.226143304	0.584948941	9.75E-05	0.004535669	c-NAD-MDH2
AT5G43330	sgn3-3 (+CIF2)	C4	0.053667118	0.359717405	0.017085247	0.203788327	c-NAD-MDH2
AT5G43330	esb1-1 sgn3-3	C4	0.055088225	0.356521831	0.018358083	0.212539509	c-NAD-MDH2
AT5G43330	sgn3-3 myb36-2	C4	-0.079958295	0.17191743	0.252735874	0.78532957	c-NAD-MDH2
AT5G43330	myb36-2	C4	-0.037405387	0.246124215	0.103979534	0.532754806	c-NAD-MDH2
AT5G43330	esb1-1	C4	0.016612764	0.313440064	0.037725505	0.319869271	c-NAD-MDH2
AT5G43330	WT (+CIF2)	C4	-0.1253252	0.104720504	0.492026643	1	c-NAD-MDH2
AT1G42480	WT	C4	-0.132544567	NA	NA	NA	NA
AT1G42480	sgn3-3	C4	0.198020381	0.425366982	0.000816294	0.024792415	NA
AT1G42480	sgn3-3 (+CIF2)	C4	0.105581362	0.310001027	0.014716718	0.187404425	NA
AT1G42480	esb1-1 sgn3-3	C4	0.123020819	0.338947229	0.007705498	0.125011838	NA
AT1G42480	sgn3-3 myb36-2	C4	-0.004117165	0.187362711	0.13796398	0.607619832	NA
AT1G42480	myb36-2	C4	-0.05537402	0.11951794	0.350720477	0.891710985	NA
AT1G42480	esb1-1	C4	0.039862646	0.225340334	0.076741306	0.458897483	NA
AT1G42480	WT (+CIF2)	C4	-0.147776657	-0.007012886	0.956586173	1	NA
AT3G20760	WT	C4	-0.354216116	NA	NA	NA	NA
AT3G20760	sgn3-3	C4	0.363491643	0.751628466	0.002035604	0.04949721	NA
AT3G20760	sgn3-3 (+CIF2)	C4	0.148935079	0.480410444	0.048742004	0.36532731	NA
AT3G20760	esb1-1 sgn3-3	C4	0.029217192	0.374140856	0.124955116	0.579665683	NA
AT3G20760	sgn3-3 myb36-2	C4	0.006879452	0.347267348	0.154097778	0.63824004	NA
AT3G20760	myb36-2	C4	-0.126567882	0.213072134	0.382219924	0.920480667	NA
AT3G20760	esb1-1	C4	0.121077271	0.522147554	0.03216852	0.292630935	NA
AT3G20760	WT (+CIF2)	C4	-0.173549657	0.22578028	0.354790047	0.895874154	NA
AT1G20190	WT	C4	-0.163250068	NA	NA	NA	ATEXP11/ATEXPA11/ATHEXP/EXP11/EXPA11
AT1G20190	sgn3-3	C4	0.17512435	0.408378628	0.000862724	0.025861062	ATEXP11/ATEXPA11/ATHEXP/EXP11/EXPA11
AT1G20190	sgn3-3 (+CIF2)	C4	0.068439281	0.282566066	0.021226827	0.231736367	ATEXP11/ATEXPA11/ATHEXP/EXP11/EXPA11
AT1G20190	esb1-1 sgn3-3	C4	0.037036411	0.237049241	0.053959067	0.384788727	ATEXP11/ATEXPA11/ATHEXP/EXP11/EXPA11
AT1G20190	sgn3-3 myb36-2	C4	0.054295943	0.260075138	0.03266967	0.295065723	ATEXP11/ATEXPA11/ATHEXP/EXP11/EXPA11
AT1G20190	myb36-2	C4	-0.079262052	0.107446658	0.38286534	0.92098391	ATEXP11/ATEXPA11/ATHEXP/EXP11/EXPA11
AT1G20190	esb1-1	C4	0.10003677	0.30738048	0.012045202	0.165282705	ATEXP11/ATEXPA11/ATHEXP/EXP11/EXPA11
AT1G20190	WT (+CIF2)	C4	-0.045393055	0.147502319	0.231130702	0.757219911	ATEXP11/ATEXPA11/ATHEXP/EXP11/EXPA11
AT3G06680	WT	C4	-0.209759209	NA	NA	NA	NA
AT3G06680	sgn3-3	C4	0.186599135	0.431180395	0.000614946	0.01986812	NA
AT3G06680	sgn3-3 (+CIF2)	C4	0.095927966	0.324948482	0.009847286	0.145942231	NA
AT3G06680	esb1-1 sgn3-3	C4	0.067941264	0.299340548	0.017498126	0.206610004	NA
AT3G06680	sgn3-3 myb36-2	C4	0.019689973	0.255759685	0.041813952	0.337565465	NA
AT3G06680	myb36-2	C4	-0.011385245	0.235601032	0.061371021	0.410338163	NA
AT3G06680	esb1-1	C4	0.058078551	0.297448481	0.018148027	0.21118182	NA
AT3G06680	WT (+CIF2)	C4	-0.175676921	0.044677553	0.723560129	1	NA
AT1G53240	WT	C4	-0.342696431	NA	NA	NA	mMDH1
AT1G53240	sgn3-3	C4	0.276911438	0.647228395	5.73E-05	0.0029236	mMDH1
AT1G53240	sgn3-3 (+CIF2)	C4	0.069408305	0.413897568	0.010146715	0.148555047	mMDH1
AT1G53240	esb1-1 sgn3-3	C4	0.025509206	0.394285763	0.01436561	0.18442115	mMDH1
AT1G53240	sgn3-3 myb36-2	C4	0.00749048	0.351070417	0.028990518	0.276496683	mMDH1
AT1G53240	myb36-2	C4	0.04726176	0.422718197	0.008603869	0.13388371	mMDH1
AT1G53240	esb1-1	C4	0.00572902	0.381962759	0.017685294	0.207962108	mMDH1
AT1G53240	WT (+CIF2)	C4	-0.27801675	0.062867786	0.697086161	1	mMDH1
AT1G48830	WT	C4	-0.239633116	NA	NA	NA	NA
AT1G48830	sgn3-3	C4	0.133589019	0.391557856	0.001886639	0.04668552	NA
AT1G48830	sgn3-3 (+CIF2)	C4	0.102301347	0.35513252	0.004794999	0.090881762	NA
AT1G48830	esb1-1 sgn3-3	C4	0.028534996	0.282572058	0.024993667	0.254351594	NA
AT1G48830	sgn3-3 myb36-2	C4	0.059173325	0.313525135	0.012583388	0.169696974	NA
AT1G48830	myb36-2	C4	-0.001533428	0.257672822	0.04079437	0.333455232	NA
AT1G48830	esb1-1	C4	0.029486095	0.295033662	0.019166293	0.218047894	NA
AT1G48830	WT (+CIF2)	C4	-0.242027503	-0.001633116	0.989696008	1	NA
AT5G27660	WT	C4	-0.305035863	NA	NA	NA	AtPARK13/DEG14/PARK13
AT5G27660	sgn3-3	C4	0.148863933	0.459797959	8.26E-05	0.003955204	AtPARK13/DEG14/PARK13
AT5G27660	sgn3-3 (+CIF2)	C4	0.171537181	0.486273924	3.11E-05	0.001748402	AtPARK13/DEG14/PARK13
AT5G27660	esb1-1 sgn3-3	C4	0.037452917	0.347421838	0.002939632	0.064276121	AtPARK13/DEG14/PARK13
AT5G27660	sgn3-3 myb36-2	C4	0.033940716	0.345500908	0.003067682	0.066347232	AtPARK13/DEG14/PARK13
AT5G27660	myb36-2	C4	0.047216597	0.356174511	0.002285077	0.05385125	AtPARK13/DEG14/PARK13
AT5G27660	esb1-1	C4	0.042635504	0.354227923	0.002421752	0.056110834	AtPARK13/DEG14/PARK13
AT5G27660	WT (+CIF2)	C4	-0.157501716	0.192030444	0.100447785	0.523779689	AtPARK13/DEG14/PARK13
AT3G27430	WT	C4	-0.175301629	NA	NA	NA	PBB1
AT3G27430	sgn3-3	C4	0.11072249	0.307916758	0.000796724	0.024310841	PBB1
AT3G27430	sgn3-3 (+CIF2)	C4	0.104755938	0.297841298	0.001146955	0.032086626	PBB1
AT3G27430	esb1-1 sgn3-3	C4	0.005333835	0.193964054	0.034865069	0.305928172	PBB1
AT3G27430	sgn3-3 myb36-2	C4	-0.04465875	0.138636311	0.129141704	0.588645256	PBB1
AT3G27430	myb36-2	C4	0.019725075	0.217680614	0.017536399	0.206816309	PBB1
AT3G27430	esb1-1	C4	0.003135246	0.201716768	0.027890832	0.270779587	PBB1
AT3G27430	WT (+CIF2)	C4	-0.089789611	0.10182029	0.268722654	0.80488549	PBB1
AT5G45470	WT	C4	-0.27627335	NA	NA	NA	NA
AT5G45470	sgn3-3	C4	0.274957686	0.652092779	6.51E-05	0.003247163	NA
AT5G45470	sgn3-3 (+CIF2)	C4	0.074673965	0.398716814	0.014824772	0.188129094	NA
AT5G45470	esb1-1 sgn3-3	C4	-0.009058765	0.310729069	0.058008014	0.399221684	NA
AT5G45470	sgn3-3 myb36-2	C4	-0.063547819	0.232958916	0.153906463	0.637902411	NA
AT5G45470	myb36-2	C4	0.077202894	0.396569358	0.015233988	0.191218432	NA
AT5G45470	esb1-1	C4	-0.077266186	0.242645207	0.138871382	0.609357378	NA
AT5G45470	WT (+CIF2)	C4	-0.286084158	0.005128593	0.975164469	1	NA
AT5G11540	WT	C4	-0.177420212	NA	NA	NA	AtGulLO3/GulLO3
AT5G11540	sgn3-3	C4	0.204538503	0.523506133	0.000794052	0.024248877	AtGulLO3/GulLO3
AT5G11540	sgn3-3 (+CIF2)	C4	0.196677612	0.512268768	0.000988408	0.028739287	AtGulLO3/GulLO3
AT5G11540	esb1-1 sgn3-3	C4	0.006518612	0.251216741	0.110503644	0.548247366	AtGulLO3/GulLO3
AT5G11540	sgn3-3 myb36-2	C4	-0.062783699	0.171033334	0.272549872	0.809804195	AtGulLO3/GulLO3
AT5G11540	myb36-2	C4	0.109365638	0.418014333	0.007251212	0.119980661	AtGulLO3/GulLO3
AT5G11540	esb1-1	C4	0.024048385	0.279517083	0.07441773	0.451997183	AtGulLO3/GulLO3
AT5G11540	WT (+CIF2)	C4	-0.216427833	-0.049407232	0.756242554	1	AtGulLO3/GulLO3
AT2G01720	WT	C4	-0.100423925	NA	NA	NA	OST1a
AT2G01720	sgn3-3	C4	0.168002147	0.292346665	0.001477707	0.039058642	OST1a
AT2G01720	sgn3-3 (+CIF2)	C4	0.088261451	0.199075485	0.030334855	0.283664925	OST1a
AT2G01720	esb1-1 sgn3-3	C4	0.006707338	0.119310613	0.195618678	0.707495219	OST1a
AT2G01720	sgn3-3 myb36-2	C4	0.040195364	0.151860656	0.096973434	0.515117443	OST1a
AT2G01720	myb36-2	C4	0.045293993	0.162350315	0.077328252	0.46070401	OST1a
AT2G01720	esb1-1	C4	0.039384678	0.150712808	0.101226308	0.525706352	OST1a
AT2G01720	WT (+CIF2)	C4	-0.153026596	-0.050321685	0.586343563	1	OST1a
AT1G09540	WT	C4	-0.169425263	NA	NA	NA	ATMYB61/MYB61
AT1G09540	sgn3-3	C4	0.328826639	0.958895485	9.20E-05	0.004322952	ATMYB61/MYB61
AT1G09540	sgn3-3 (+CIF2)	C4	0.119363228	0.580582341	0.019363067	0.219401244	ATMYB61/MYB61
AT1G09540	esb1-1 sgn3-3	C4	0.01364486	0.394932613	0.11633472	0.561474558	ATMYB61/MYB61
AT1G09540	sgn3-3 myb36-2	C4	0.001166569	0.348389391	0.15982314	0.648821242	ATMYB61/MYB61
AT1G09540	myb36-2	C4	0.000469265	0.323827156	0.197863314	0.710656536	ATMYB61/MYB61
AT1G09540	esb1-1	C4	0.000954526	0.345522706	0.168238715	0.662852888	ATMYB61/MYB61
AT1G09540	WT (+CIF2)	C4	-0.371903665	-0.353474626	0.178697952	0.679986838	ATMYB61/MYB61
AT5G00780	WT	C4	-0.11995308	NA	NA	NA	NA
AT5G00780	sgn3-3	C4	-0.06133211	0.35858313	0.533571717	1	NA
AT5G00780	sgn3-3 (+CIF2)	C4	0.241753863	1.635068115	0.001436461	0.038271726	NA
AT5G00780	esb1-1 sgn3-3	C4	-0.114352986	0.218748982	0.707334868	1	NA
AT5G00780	sgn3-3 myb36-2	C4	0.06290353	1.063563275	0.041793661	0.337459341	NA
AT5G00780	myb36-2	C4	0.056656606	1.018048921	0.056397864	0.393607283	NA
AT5G00780	esb1-1	C4	0.122690976	1.236398253	0.018323278	0.212318726	NA
AT5G00780	WT (+CIF2)	C4	-0.314674588	-0.916312098	0.174687462	0.673277035	NA
AT2G31083	WT	C4	-0.088814037	NA	NA	NA	AtCLE5/CLE5
AT2G31083	sgn3-3	C4	0.071102605	0.167187984	0.339793408	0.881791784	AtCLE5/CLE5
AT2G31083	sgn3-3 (+CIF2)	C4	0.355724576	0.514713022	0.003025427	0.065670496	AtCLE5/CLE5
AT2G31083	esb1-1 sgn3-3	C4	-0.206984891	-0.160362143	0.363178327	0.903291521	AtCLE5/CLE5
AT2G31083	sgn3-3 myb36-2	C4	0.206622035	0.331513465	0.055755513	0.391334886	AtCLE5/CLE5
AT2G31083	myb36-2	C4	0.011030212	0.114068898	0.513690347	1	AtCLE5/CLE5
AT2G31083	esb1-1	C4	0.225023561	0.351555643	0.043374915	0.344079451	AtCLE5/CLE5
AT2G31083	WT (+CIF2)	C4	-0.544776375	-0.59143886	0.000924854	0.027290412	AtCLE5/CLE5
AT3G13650	WT	C4	-0.091487004	NA	NA	NA	NA
AT3G13650	sgn3-3	C4	0.231800984	0.370379509	0.066909452	0.42840963	NA
AT3G13650	sgn3-3 (+CIF2)	C4	0.287302753	0.424350465	0.035444433	0.3087423	NA
AT3G13650	esb1-1 sgn3-3	C4	-0.250541697	-0.198644629	0.329324846	0.87221815	NA
AT3G13650	sgn3-3 myb36-2	C4	-0.051369222	0.069280918	0.731562936	1	NA
AT3G13650	myb36-2	C4	0.47437174	0.684703884	0.000663058	0.021083592	NA
AT3G13650	esb1-1	C4	0.203949529	0.357834219	0.076278272	0.457462026	NA
AT3G13650	WT (+CIF2)	C4	-0.57517842	-0.611379506	0.002879859	0.063384748	NA
AT2G43050	WT	C4	-0.081046377	NA	NA	NA	ATPMEPCRD
AT2G43050	sgn3-3	C4	0.076792863	0.232612321	0.321550194	0.864015213	ATPMEPCRD
AT2G43050	sgn3-3 (+CIF2)	C4	0.511693393	0.71461905	0.002224714	0.052870145	ATPMEPCRD
AT2G43050	esb1-1 sgn3-3	C4	0.073377548	0.212845475	0.364195035	0.904188721	ATPMEPCRD
AT2G43050	sgn3-3 myb36-2	C4	-0.013899883	0.082227251	0.725543235	1	ATPMEPCRD
AT2G43050	myb36-2	C4	-0.107790634	-0.003523663	0.988027304	1	ATPMEPCRD
AT2G43050	esb1-1	C4	-0.107819732	0.032862485	0.888694856	1	ATPMEPCRD
AT2G43050	WT (+CIF2)	C4	-0.909125478	-1.008759379	2.29E-05	0.001346843	ATPMEPCRD
AT1G61840	WT	C4	-0.090736147	NA	NA	NA	NA
AT1G61840	sgn3-3	C4	0.127734845	0.430151347	0.090728777	0.498777248	NA
AT1G61840	sgn3-3 (+CIF2)	C4	0.327672483	0.797619486	0.001365851	0.036802385	NA
AT1G61840	esb1-1 sgn3-3	C4	-0.050125343	0.106195494	0.680476708	1	NA
AT1G61840	sgn3-3 myb36-2	C4	-0.022712602	0.157389303	0.533839425	1	NA
AT1G61840	myb36-2	C4	-0.016841155	0.183417003	0.472933154	0.990271774	NA
AT1G61840	esb1-1	C4	-0.069092466	0.055548526	0.829010761	1	NA
AT1G61840	WT (+CIF2)	C4	-0.327733586	-0.545862794	0.041246557	0.335190825	NA
AT5G62550	WT	C4	-0.192329126	NA	NA	NA	NA
AT5G62550	sgn3-3	C4	0.042273393	0.327713486	0.033696757	0.300010402	NA
AT5G62550	sgn3-3 (+CIF2)	C4	0.22969662	0.567047663	0.000189821	0.007803886	NA
AT5G62550	esb1-1 sgn3-3	C4	-0.039939594	0.222973002	0.149344796	0.629469938	NA
AT5G62550	sgn3-3 myb36-2	C4	-0.044452893	0.203243191	0.182652166	0.687014935	NA
AT5G62550	myb36-2	C4	-0.078504285	0.147861732	0.338685291	0.880888299	NA
AT5G62550	esb1-1	C4	0.03978672	0.307250155	0.045109104	0.351417204	NA
AT5G62550	WT (+CIF2)	C4	-0.253894932	-0.072810473	0.641577662	1	NA
AT1G04610	WT	C4	-0.277613499	NA	NA	NA	YUC3
AT1G04610	sgn3-3	C4	0.192740655	0.754703969	0.011252053	0.158568746	YUC3
AT1G04610	sgn3-3 (+CIF2)	C4	0.30004386	0.978312547	0.000936783	0.027556332	YUC3
AT1G04610	esb1-1 sgn3-3	C4	-0.107659901	0.23778123	0.431055709	0.959946042	YUC3
AT1G04610	sgn3-3 myb36-2	C4	-0.162929139	0.240891211	0.420194377	0.951409399	YUC3
AT1G04610	myb36-2	C4	-0.201369118	0.087498941	0.77193655	1	YUC3
AT1G04610	esb1-1	C4	-0.010116356	0.448828325	0.133864183	0.598868792	YUC3
AT1G04610	WT (+CIF2)	C4	-0.44770834	-0.376360943	0.223565421	0.747077111	YUC3
AT3G19430	WT	C4	-0.351776085	NA	NA	NA	NA
AT3G19430	sgn3-3	C4	0.174763948	0.905512405	0.001743726	0.044108928	NA
AT3G19430	sgn3-3 (+CIF2)	C4	0.551978824	1.372109005	1.74E-06	0.000141678	NA
AT3G19430	esb1-1 sgn3-3	C4	-0.195821836	0.338375521	0.246887668	0.778318555	NA
AT3G19430	sgn3-3 myb36-2	C4	0.02510941	0.617248059	0.032589363	0.294622129	NA
AT3G19430	myb36-2	C4	0.069615581	0.669828918	0.020673002	0.228140914	NA
AT3G19430	esb1-1	C4	-0.151660054	0.440730197	0.130089041	0.590815978	NA
AT3G19430	WT (+CIF2)	C4	-0.202329751	0.260752992	0.373006023	0.91165085	NA
AT1G15640	WT	C4	-0.15617367	NA	NA	NA	NA
AT1G15640	sgn3-3	C4	0.211799937	0.781871112	0.00669495	0.113531079	NA
AT1G15640	sgn3-3 (+CIF2)	C4	0.315142298	0.999551669	0.000416696	0.014639046	NA
AT1G15640	esb1-1 sgn3-3	C4	-0.136793958	-0.046973949	0.877684941	1	NA
AT1G15640	sgn3-3 myb36-2	C4	0.199588655	0.758731479	0.007299259	0.120480188	NA
AT1G15640	myb36-2	C4	0.146432457	0.652412025	0.023566948	0.245912977	NA
AT1G15640	esb1-1	C4	-0.130718598	0.024358658	0.935392426	1	NA
AT1G15640	WT (+CIF2)	C4	-0.27808774	-0.428922292	0.169755852	0.665167873	NA
AT3G22570	WT	C4	-0.147589206	NA	NA	NA	NA
AT3G22570	sgn3-3	C4	-0.073925417	0.127410163	0.540564784	1	NA
AT3G22570	sgn3-3 (+CIF2)	C4	0.395481298	0.748790073	0.000237828	0.009352176	NA
AT3G22570	esb1-1 sgn3-3	C4	0.019057896	0.228387477	0.269903501	0.806389479	NA
AT3G22570	sgn3-3 myb36-2	C4	0.159208933	0.435576465	0.032713564	0.295181363	NA
AT3G22570	myb36-2	C4	0.146622638	0.415917461	0.042718345	0.341365475	NA
AT3G22570	esb1-1	C4	-0.222907968	-0.120662746	0.563680945	1	NA
AT3G22570	WT (+CIF2)	C4	-0.203798288	-0.092746994	0.657159929	1	NA
AT1G29640	WT	C7	-0.230848738	NA	NA	NA	NA
AT1G29640	sgn3-3	C7	-0.098155014	0.297372181	0.345401451	0.886709437	NA
AT1G29640	sgn3-3 (+CIF2)	C7	0.210735976	0.829018869	0.007149759	0.118895589	NA
AT1G29640	esb1-1 sgn3-3	C7	-0.055414572	0.377254256	0.228654803	0.753562398	NA
AT1G29640	sgn3-3 myb36-2	C7	-0.02098572	0.421177452	0.173485792	0.671459934	NA
AT1G29640	myb36-2	C7	-0.031832422	0.453103951	0.145597808	0.622626181	NA
AT1G29640	esb1-1	C7	-0.179853157	0.271963984	0.385857989	0.923306497	NA
AT1G29640	WT (+CIF2)	C7	0.370096661	1.162941337	0.000141818	0.006172963	NA
AT1G02890	WT	C7	-0.217576184	NA	NA	NA	NA
AT1G02890	sgn3-3	C7	-0.058416641	0.247513084	0.18870511	0.696911776	NA
AT1G02890	sgn3-3 (+CIF2)	C7	0.156830491	0.587250152	0.001481065	0.039130969	NA
AT1G02890	esb1-1 sgn3-3	C7	-0.046768849	0.251946881	0.179515747	0.68137476	NA
AT1G02890	sgn3-3 myb36-2	C7	0.013635006	0.342781269	0.063326065	0.416585243	NA
AT1G02890	myb36-2	C7	-0.058975705	0.236512886	0.206240325	0.722866505	NA
AT1G02890	esb1-1	C7	-0.173063933	0.088739034	0.637508762	1	NA
AT1G02890	WT (+CIF2)	C7	0.172494488	0.587704253	0.001458886	0.038697707	NA
AT2G45220	WT	C7	-0.246194276	NA	NA	NA	AtPME17/PME17
AT2G45220	sgn3-3	C7	-0.25430159	0.003468446	0.989682119	1	AtPME17/PME17
AT2G45220	sgn3-3 (+CIF2)	C7	0.25681913	0.489720515	0.067727494	0.430901697	AtPME17/PME17
AT2G45220	esb1-1 sgn3-3	C7	-0.00818135	0.221103848	0.409600725	0.942648029	AtPME17/PME17
AT2G45220	sgn3-3 myb36-2	C7	0.017786537	0.247661143	0.355557532	0.89658644	AtPME17/PME17
AT2G45220	myb36-2	C7	-0.055153043	0.198266838	0.459631884	0.981158466	AtPME17/PME17
AT2G45220	esb1-1	C7	-0.47441253	-0.138707609	0.605039653	1	AtPME17/PME17
AT2G45220	WT (+CIF2)	C7	0.640133875	0.866739136	0.00122106	0.033713706	AtPME17/PME17
AT3G26590	WT	C7	-0.171437645	NA	NA	NA	NA
AT3G26590	sgn3-3	C7	0.003314333	0.225914949	0.16464388	0.657135637	NA
AT3G26590	sgn3-3 (+CIF2)	C7	0.096086699	0.365212497	0.022757709	0.241074999	NA
AT3G26590	esb1-1 sgn3-3	C7	0.061380646	0.3116033	0.053261549	0.382289539	NA
AT3G26590	sgn3-3 myb36-2	C7	0.058626065	0.314217634	0.047680104	0.361623153	NA
AT3G26590	myb36-2	C7	0.063650464	0.322914584	0.044116116	0.347362931	NA
AT3G26590	esb1-1	C7	-0.172666877	0.033385422	0.837592011	1	NA
AT3G26590	WT (+CIF2)	C7	0.229463049	0.549189496	0.000540603	0.017957598	NA
AT1G22440	WT	C7	-0.173561686	NA	NA	NA	NA
AT1G22440	sgn3-3	C7	-0.088148772	0.090779676	0.483798673	0.997852428	NA
AT1G22440	sgn3-3 (+CIF2)	C7	0.080946211	0.275092372	0.032543535	0.294458125	NA
AT1G22440	esb1-1 sgn3-3	C7	-5.38E-05	0.178416097	0.167042028	0.66114662	NA
AT1G22440	sgn3-3 myb36-2	C7	0.10904777	0.307294689	0.016296057	0.198560919	NA
AT1G22440	myb36-2	C7	0.043213369	0.22814602	0.076373614	0.457751792	NA
AT1G22440	esb1-1	C7	-0.12355267	0.045705705	0.723695103	1	NA
AT1G22440	WT (+CIF2)	C7	0.225486371	0.458275191	0.000349837	0.012733604	NA
AT1G20530	WT	C7	-0.183056482	NA	NA	NA	NA
AT1G20530	sgn3-3	C7	0.083348172	1.389782082	0.014767544	0.187746283	NA
AT1G20530	sgn3-3 (+CIF2)	C7	0.063704097	1.414536042	0.012365957	0.168024204	NA
AT1G20530	esb1-1 sgn3-3	C7	-0.026496377	1.207502827	0.035625769	0.309697134	NA
AT1G20530	sgn3-3 myb36-2	C7	0.069165117	1.369019998	0.01424474	0.183367405	NA
AT1G20530	myb36-2	C7	-0.009992608	1.05796196	0.067037934	0.428852435	NA
AT1G20530	esb1-1	C7	-0.135708953	0.433181002	0.474793425	0.991715698	NA
AT1G20530	WT (+CIF2)	C7	0.184471531	1.780274621	0.001291153	0.035236973	NA
AT4G40080	WT	C7	-0.173149726	NA	NA	NA	PICALM10a
AT4G40080	sgn3-3	C7	-0.083158045	0.15264685	0.374373058	0.912962163	PICALM10a
AT4G40080	sgn3-3 (+CIF2)	C7	0.218170719	0.515594787	0.002293069	0.05397898	PICALM10a
AT4G40080	esb1-1 sgn3-3	C7	0.074676129	0.342908613	0.043987323	0.346885897	PICALM10a
AT4G40080	sgn3-3 myb36-2	C7	-0.050747495	0.15744312	0.353139939	0.89417701	PICALM10a
AT4G40080	myb36-2	C7	-0.025015214	0.193622914	0.256633402	0.790078645	PICALM10a
AT4G40080	esb1-1	C7	-0.093234216	0.118135903	0.489795876	1	PICALM10a
AT4G40080	WT (+CIF2)	C7	0.252504788	0.557919263	0.000949174	0.027834129	PICALM10a
AT3G22240	WT	C7	-0.558768699	NA	NA	NA	AthCYSTM9
AT3G22240	sgn3-3	C7	-0.151541519	0.428429935	0.22086395	0.743558317	AthCYSTM9
AT3G22240	sgn3-3 (+CIF2)	C7	0.739022829	1.484476946	2.11E-05	0.001250723	AthCYSTM9
AT3G22240	esb1-1 sgn3-3	C7	0.127105473	0.752402882	0.0313631	0.28858878	AthCYSTM9
AT3G22240	sgn3-3 myb36-2	C7	-0.370411769	0.122354819	0.726559086	1	AthCYSTM9
AT3G22240	myb36-2	C7	-0.332597938	0.190432759	0.586420978	1	AthCYSTM9
AT3G22240	esb1-1	C7	-0.225465122	0.301427811	0.389066511	0.925834613	AthCYSTM9
AT3G22240	WT (+CIF2)	C7	0.979930166	1.813717707	2.01E-07	2.08E-05	AthCYSTM9
AT1G61820	WT	C7	-0.235784658	NA	NA	NA	BGLU46
AT1G61820	sgn3-3	C7	-0.188075897	0.059277025	0.780328905	1	BGLU46
AT1G61820	sgn3-3 (+CIF2)	C7	0.278231146	0.618397257	0.003250545	0.069119451	BGLU46
AT1G61820	esb1-1 sgn3-3	C7	0.212919087	0.535529787	0.01095923	0.156025106	BGLU46
AT1G61820	sgn3-3 myb36-2	C7	-0.208707139	-0.023198633	0.912599653	1	BGLU46
AT1G61820	myb36-2	C7	-0.004650291	0.2759979	0.191182704	0.700930278	BGLU46
AT1G61820	esb1-1	C7	-0.130430874	0.128651674	0.543222185	1	BGLU46
AT1G61820	WT (+CIF2)	C7	0.314137495	0.670028937	0.001416616	0.037889221	BGLU46
AT3G51550	WT	C7	-0.117214921	NA	NA	NA	FER
AT3G51550	sgn3-3	C7	-0.129138987	-0.014975971	0.908895136	1	FER
AT3G51550	sgn3-3 (+CIF2)	C7	0.168447003	0.314105334	0.015495044	0.192905844	FER
AT3G51550	esb1-1 sgn3-3	C7	0.020463321	0.155113898	0.233648776	0.760678271	FER
AT3G51550	sgn3-3 myb36-2	C7	-0.081134657	0.031159812	0.810279007	1	FER
AT3G51550	myb36-2	C7	0.049188321	0.168408907	0.19510503	0.706781436	FER
AT3G51550	esb1-1	C7	-0.047434872	0.071108111	0.585150286	1	FER
AT3G51550	WT (+CIF2)	C7	0.248115536	0.406741433	0.001697566	0.043254058	FER
AT1G80870	WT	C7	-0.183106667	NA	NA	NA	NA
AT1G80870	sgn3-3	C7	-0.13569685	0.057682515	0.77092725	1	NA
AT1G80870	sgn3-3 (+CIF2)	C7	0.171168894	0.553873865	0.003926006	0.078992205	NA
AT1G80870	esb1-1 sgn3-3	C7	0.022732392	0.316524738	0.103868332	0.532520744	NA
AT1G80870	sgn3-3 myb36-2	C7	-0.154941673	0.042980513	0.824805878	1	NA
AT1G80870	myb36-2	C7	0.074310637	0.421709946	0.028694393	0.274999505	NA
AT1G80870	esb1-1	C7	-0.135656922	0.066090859	0.736257262	1	NA
AT1G80870	WT (+CIF2)	C7	0.246163314	0.657391446	0.000582075	0.019037268	NA
AT5G19070	WT	C7	-0.326392095	NA	NA	NA	NA
AT5G19070	sgn3-3	C7	-0.289656049	0.169889586	0.638971748	1	NA
AT5G19070	sgn3-3 (+CIF2)	C7	0.295208868	1.217000081	0.000477878	0.016304053	NA
AT5G19070	esb1-1 sgn3-3	C7	0.060865373	0.796434444	0.023957745	0.248103873	NA
AT5G19070	sgn3-3 myb36-2	C7	-0.024885145	0.61201903	0.08161195	0.473342292	NA
AT5G19070	myb36-2	C7	0.058804089	0.797489355	0.023459055	0.245315617	NA
AT5G19070	esb1-1	C7	-0.209600057	0.540165281	0.127749977	0.585678785	NA
AT5G19070	WT (+CIF2)	C7	0.326600265	1.304463485	0.000175559	0.007329197	NA
AT2G27820	WT	C7	-0.123061478	NA	NA	NA	ADT3/PD1
AT2G27820	sgn3-3	C7	-0.045145481	0.096613091	0.510701835	1	ADT3/PD1
AT2G27820	sgn3-3 (+CIF2)	C7	0.111811124	0.285637019	0.049475437	0.368010854	ADT3/PD1
AT2G27820	esb1-1 sgn3-3	C7	0.05791753	0.229118458	0.116269936	0.561409654	ADT3/PD1
AT2G27820	sgn3-3 myb36-2	C7	0.004571926	0.165627706	0.252570842	0.785200733	ADT3/PD1
AT2G27820	myb36-2	C7	-0.103788895	0.028403525	0.846203333	1	ADT3/PD1
AT2G27820	esb1-1	C7	-0.040856571	0.145507027	0.318555506	0.861228049	ADT3/PD1
AT2G27820	WT (+CIF2)	C7	0.274660696	0.488541751	0.00072485	0.022610762	ADT3/PD1
AT1G27200	WT	C7	-0.197010695	NA	NA	NA	NA
AT1G27200	sgn3-3	C7	-0.046698127	0.261278314	0.155928423	0.641532638	NA
AT1G27200	sgn3-3 (+CIF2)	C7	0.221517	0.633334805	0.000438091	0.015243946	NA
AT1G27200	esb1-1 sgn3-3	C7	0.081987617	0.445666675	0.014298535	0.183887397	NA
AT1G27200	sgn3-3 myb36-2	C7	0.008952163	0.332089741	0.065591373	0.424136621	NA
AT1G27200	myb36-2	C7	-0.170084216	0.050413045	0.785011974	1	NA
AT1G27200	esb1-1	C7	0.055717224	0.393268352	0.030352332	0.283768615	NA
AT1G27200	WT (+CIF2)	C7	0.309965219	0.776128515	1.46E-05	0.000912551	NA
AT2G23290	WT	C7	-0.054837104	NA	NA	NA	AtMYB70/MYB70
AT2G23290	sgn3-3	C7	-0.053637297	-0.011862703	0.914661194	1	AtMYB70/MYB70
AT2G23290	sgn3-3 (+CIF2)	C7	0.091110911	0.159242111	0.145472266	0.622390279	AtMYB70/MYB70
AT2G23290	esb1-1 sgn3-3	C7	0.035423974	0.090879245	0.408240706	0.941387461	AtMYB70/MYB70
AT2G23290	sgn3-3 myb36-2	C7	-0.089962079	-0.06153149	0.57327358	1	AtMYB70/MYB70
AT2G23290	myb36-2	C7	-0.179115682	-0.163211373	0.140774229	0.613206023	AtMYB70/MYB70
AT2G23290	esb1-1	C7	-0.010128372	0.047427134	0.665428457	1	AtMYB70/MYB70
AT2G23290	WT (+CIF2)	C7	0.241024157	0.341510264	0.001657998	0.042509605	AtMYB70/MYB70
AT1G66180	WT	C7	-0.12141897	NA	NA	NA	NA
AT1G66180	sgn3-3	C7	-0.230901694	-0.106737321	0.576787577	1	NA
AT1G66180	sgn3-3 (+CIF2)	C7	0.136063831	0.274746824	0.150075952	0.63080405	NA
AT1G66180	esb1-1 sgn3-3	C7	0.180495564	0.311816769	0.102379886	0.528600173	NA
AT1G66180	sgn3-3 myb36-2	C7	-0.116717681	0.00493316	0.9793833	1	NA
AT1G66180	myb36-2	C7	-0.348029959	-0.22505245	0.239223121	0.767960448	NA
AT1G66180	esb1-1	C7	-0.130147343	0.014687241	0.938723924	1	NA
AT1G66180	WT (+CIF2)	C7	0.668782445	0.821822242	1.62E-05	0.00100089	NA
AT2G02230	WT	C7	-0.106643201	NA	NA	NA	AtPP2-B1/PP2-B1
AT2G02230	sgn3-3	C7	-0.000601202	0.131589366	0.303203924	0.845324618	AtPP2-B1/PP2-B1
AT2G02230	sgn3-3 (+CIF2)	C7	0.032251369	0.181098984	0.152889239	0.636072705	AtPP2-B1/PP2-B1
AT2G02230	esb1-1 sgn3-3	C7	-0.048045486	0.07639054	0.549824169	1	AtPP2-B1/PP2-B1
AT2G02230	sgn3-3 myb36-2	C7	0.037169573	0.188756027	0.131285716	0.593539629	AtPP2-B1/PP2-B1
AT2G02230	myb36-2	C7	-0.155670284	-0.062833402	0.624128853	1	AtPP2-B1/PP2-B1
AT2G02230	esb1-1	C7	-0.020275337	0.131668377	0.298741903	0.840002624	AtPP2-B1/PP2-B1
AT2G02230	WT (+CIF2)	C7	0.212872219	0.401196787	0.001350558	0.036478781	AtPP2-B1/PP2-B1
AT5G46230	WT	C7	-0.426912512	NA	NA	NA	NA
AT5G46230	sgn3-3	C7	-0.053307203	0.703079864	0.013865288	0.180254468	NA
AT5G46230	sgn3-3 (+CIF2)	C7	0.365476536	1.28503113	5.05E-06	0.000362087	NA
AT5G46230	esb1-1 sgn3-3	C7	0.056014964	0.87328687	0.002118539	0.050995302	NA
AT5G46230	sgn3-3 myb36-2	C7	-0.053994589	0.657390633	0.020398534	0.226541295	NA
AT5G46230	myb36-2	C7	0.214479549	1.073082824	0.000143349	0.006222041	NA
AT5G46230	esb1-1	C7	0.094992	0.924635382	0.001106129	0.031248344	NA
AT5G46230	WT (+CIF2)	C7	0.148519488	0.985255574	0.00050904	0.017132468	NA
AT3G06070	WT	C7	-0.353679617	NA	NA	NA	NA
AT3G06070	sgn3-3	C7	-0.103737149	0.657722457	0.073896137	0.450485524	NA
AT3G06070	sgn3-3 (+CIF2)	C7	0.273731021	1.405628836	8.10E-05	0.003889952	NA
AT3G06070	esb1-1 sgn3-3	C7	-0.063438174	0.706947208	0.053497196	0.38295591	NA
AT3G06070	sgn3-3 myb36-2	C7	0.009245969	0.849827508	0.018170791	0.21134631	NA
AT3G06070	myb36-2	C7	0.080793313	1.003575881	0.005401674	0.09835744	NA
AT3G06070	esb1-1	C7	0.057487331	1.081102437	0.00265339	0.059743649	NA
AT3G06070	WT (+CIF2)	C7	0.152287023	1.192321944	0.00088819	0.026427312	NA
AT3G11200	WT	C7	-0.279197291	NA	NA	NA	AL2
AT3G11200	sgn3-3	C7	-0.024279925	0.324364952	0.021222112	0.23172963	AL2
AT3G11200	sgn3-3 (+CIF2)	C7	0.271325937	0.663917961	1.81E-06	0.0001469	AL2
AT3G11200	esb1-1 sgn3-3	C7	-0.04845919	0.293486268	0.036891482	0.315926884	AL2
AT3G11200	sgn3-3 myb36-2	C7	-0.113579445	0.195927701	0.161010858	0.651063834	AL2
AT3G11200	myb36-2	C7	0.036593442	0.376162159	0.007197449	0.119436313	AL2
AT3G11200	esb1-1	C7	-0.029063101	0.302150549	0.031218331	0.287867705	AL2
AT3G11200	WT (+CIF2)	C7	0.16147428	0.5375982	0.000116185	0.005240794	AL2
AT1G64920	WT	C7	-0.183661811	NA	NA	NA	NA
AT1G64920	sgn3-3	C7	0.003989244	0.334862912	0.12421939	0.57790771	NA
AT1G64920	sgn3-3 (+CIF2)	C7	0.177662333	0.67308062	0.001466997	0.038862209	NA
AT1G64920	esb1-1 sgn3-3	C7	-0.016619319	0.329737087	0.128558335	0.587366111	NA
AT1G64920	sgn3-3 myb36-2	C7	-0.041373094	0.284163197	0.182196249	0.686187434	NA
AT1G64920	myb36-2	C7	0.058947102	0.481976062	0.02397931	0.248173315	NA
AT1G64920	esb1-1	C7	0.001401415	0.415435533	0.052437289	0.379194493	NA
AT1G64920	WT (+CIF2)	C7	0.100167269	0.538496476	0.01135434	0.159403768	NA
AT4G17750	WT	C7	-0.245330671	NA	NA	NA	ATHSF1/ATHSFA1A/HSF1/HSFA1A
AT4G17750	sgn3-3	C7	0.005295255	0.576927807	0.058051405	0.399300126	ATHSF1/ATHSFA1A/HSF1/HSFA1A
AT4G17750	sgn3-3 (+CIF2)	C7	0.173969581	0.928672898	0.001811028	0.045373933	ATHSF1/ATHSFA1A/HSF1/HSFA1A
AT4G17750	esb1-1 sgn3-3	C7	-0.01299655	0.586863328	0.052913472	0.380856072	ATHSF1/ATHSFA1A/HSF1/HSFA1A
AT4G17750	sgn3-3 myb36-2	C7	-0.042037053	0.459196092	0.126334702	0.582631761	ATHSF1/ATHSFA1A/HSF1/HSFA1A
AT4G17750	myb36-2	C7	0.079911053	0.739898346	0.01360172	0.178250941	ATHSF1/ATHSFA1A/HSF1/HSFA1A
AT4G17750	esb1-1	C7	-0.063323403	0.451731621	0.137007503	0.605227538	ATHSF1/ATHSFA1A/HSF1/HSFA1A
AT4G17750	WT (+CIF2)	C7	0.108401301	0.777476883	0.009353934	0.141503147	ATHSF1/ATHSFA1A/HSF1/HSFA1A
AT5G02270	WT	C7	-0.568404795	NA	NA	NA	ABCI20/ATNAP9/NAP9
AT5G02270	sgn3-3	C7	-0.093161061	0.55835802	0.048134831	0.363114977	ABCI20/ATNAP9/NAP9
AT5G02270	sgn3-3 (+CIF2)	C7	0.174309001	0.78740321	0.00527883	0.096954607	ABCI20/ATNAP9/NAP9
AT5G02270	esb1-1 sgn3-3	C7	0.024659705	0.661021451	0.019247957	0.218568909	ABCI20/ATNAP9/NAP9
AT5G02270	sgn3-3 myb36-2	C7	0.072419579	0.681456887	0.01572613	0.194475483	ABCI20/ATNAP9/NAP9
AT5G02270	myb36-2	C7	0.267781055	0.910812665	0.001244993	0.034244377	ABCI20/ATNAP9/NAP9
AT5G02270	esb1-1	C7	-0.140772247	0.567448829	0.044526356	0.348935097	ABCI20/ATNAP9/NAP9
AT5G02270	WT (+CIF2)	C7	0.38187163	0.999747522	0.000395268	0.014075356	ABCI20/ATNAP9/NAP9
AT1G24180	WT	C7	-0.180496664	NA	NA	NA	IAR4
AT1G24180	sgn3-3	C7	0.014205679	0.214646744	0.070635508	0.440298396	IAR4
AT1G24180	sgn3-3 (+CIF2)	C7	0.127440646	0.335184632	0.004564854	0.08777911	IAR4
AT1G24180	esb1-1 sgn3-3	C7	0.001417833	0.203108647	0.086747309	0.488358649	IAR4
AT1G24180	sgn3-3 myb36-2	C7	0.006632615	0.210071376	0.074814791	0.453219193	IAR4
AT1G24180	myb36-2	C7	0.152674681	0.361320299	0.00221408	0.05266428	IAR4
AT1G24180	esb1-1	C7	-0.016053905	0.205764461	0.082207182	0.475102536	IAR4
AT1G24180	WT (+CIF2)	C7	0.160390923	0.377720538	0.001379	0.037063973	IAR4
AT2G47990	WT	C7	-0.212988951	NA	NA	NA	EDA13/EDA19/SWA1
AT2G47990	sgn3-3	C7	-0.01305193	0.25899719	0.086541667	0.48791971	EDA13/EDA19/SWA1
AT2G47990	sgn3-3 (+CIF2)	C7	0.072969065	0.361622929	0.015713925	0.194400901	EDA13/EDA19/SWA1
AT2G47990	esb1-1 sgn3-3	C7	-0.03793871	0.233864283	0.121101211	0.571537098	EDA13/EDA19/SWA1
AT2G47990	sgn3-3 myb36-2	C7	0.013477896	0.291522562	0.049636039	0.368703816	EDA13/EDA19/SWA1
AT2G47990	myb36-2	C7	0.057970246	0.351077439	0.018813603	0.215593505	EDA13/EDA19/SWA1
AT2G47990	esb1-1	C7	-0.008177935	0.261593603	0.081332549	0.472512237	EDA13/EDA19/SWA1
AT2G47990	WT (+CIF2)	C7	0.147416111	0.473360957	0.001486283	0.039246896	EDA13/EDA19/SWA1
AT1G56423	WT	C7	-0.229539388	NA	NA	NA	NA
AT1G56423	sgn3-3	C7	-0.028878103	0.350768341	0.017127502	0.204070597	NA
AT1G56423	sgn3-3 (+CIF2)	C7	0.092377672	0.466687177	0.001305392	0.035528065	NA
AT1G56423	esb1-1 sgn3-3	C7	-0.146732656	0.14377845	0.333072552	0.876006602	NA
AT1G56423	sgn3-3 myb36-2	C7	0.046224126	0.407794991	0.004512363	0.087116088	NA
AT1G56423	myb36-2	C7	0.029954407	0.383413784	0.008472116	0.132598093	NA
AT1G56423	esb1-1	C7	0.11907143	0.513419271	0.000377961	0.013569015	NA
AT1G56423	WT (+CIF2)	C7	0.106491905	0.502143419	0.000513207	0.01722743	NA
AT1G16510	WT	C7	-0.252165791	NA	NA	NA	SAUR41
AT1G16510	sgn3-3	C7	-0.090286771	1.401834987	0.12765256	0.585536466	SAUR41
AT1G16510	sgn3-3 (+CIF2)	C7	0.196777235	2.818688147	0.00096198	0.028126719	SAUR41
AT1G16510	esb1-1 sgn3-3	C7	-0.108624392	1.3543833	0.140391003	0.612242579	SAUR41
AT1G16510	sgn3-3 myb36-2	C7	0.047393394	2.159831079	0.012545588	0.16942471	SAUR41
AT1G16510	myb36-2	C7	0.150959679	2.493637234	0.003822838	0.077551974	SAUR41
AT1G16510	esb1-1	C7	0.056314504	2.18691116	0.012093557	0.165621415	SAUR41
AT1G16510	WT (+CIF2)	C7	0.221398803	2.857463586	0.000794965	0.024264997	SAUR41
AT4G33260	WT	C7	-0.462194475	NA	NA	NA	AtCDC20.2/CDC20.2
AT4G33260	sgn3-3	C7	-0.13922803	0.734110161	0.115216118	0.558946111	AtCDC20.2/CDC20.2
AT4G33260	sgn3-3 (+CIF2)	C7	0.299605575	1.657873328	0.00025717	0.009938964	AtCDC20.2/CDC20.2
AT4G33260	esb1-1 sgn3-3	C7	-0.003913178	1.009483378	0.028565099	0.274322822	AtCDC20.2/CDC20.2
AT4G33260	sgn3-3 myb36-2	C7	-0.172480578	0.589860081	0.202097565	0.717157014	AtCDC20.2/CDC20.2
AT4G33260	myb36-2	C7	-0.133224122	0.641309492	0.167674625	0.661897652	AtCDC20.2/CDC20.2
AT4G33260	esb1-1	C7	-0.049121475	0.97259937	0.034707805	0.305217477	AtCDC20.2/CDC20.2
AT4G33260	WT (+CIF2)	C7	0.234279413	1.577172278	0.000520644	0.017438408	AtCDC20.2/CDC20.2
AT2G47540	WT	C7	-0.313227581	NA	NA	NA	NA
AT2G47540	sgn3-3	C7	-0.041599876	0.408887084	0.040020552	0.330170427	NA
AT2G47540	sgn3-3 (+CIF2)	C7	0.245937657	0.784870419	6.56E-05	0.003269963	NA
AT2G47540	esb1-1 sgn3-3	C7	0.061047944	0.531590761	0.007276994	0.120228509	NA
AT2G47540	sgn3-3 myb36-2	C7	-0.047994582	0.38993265	0.047986648	0.362604387	NA
AT2G47540	myb36-2	C7	-0.016464101	0.431603304	0.029328698	0.278358874	NA
AT2G47540	esb1-1	C7	0.05350999	0.536600046	0.006628801	0.112723025	NA
AT2G47540	WT (+CIF2)	C7	0.134281255	0.638926972	0.001204706	0.033340067	NA
AT5G47620	WT	C7	-0.338100036	NA	NA	NA	NA
AT5G47620	sgn3-3	C7	-0.13846072	0.282706099	0.103132249	0.530659113	NA
AT5G47620	sgn3-3 (+CIF2)	C7	0.141064337	0.626210513	0.000247132	0.009634658	NA
AT5G47620	esb1-1 sgn3-3	C7	-0.026281177	0.416221098	0.015673752	0.194118816	NA
AT5G47620	sgn3-3 myb36-2	C7	-0.065721057	0.344455615	0.043798949	0.346019393	NA
AT5G47620	myb36-2	C7	-0.154003561	0.229149685	0.184549089	0.690123798	NA
AT5G47620	esb1-1	C7	0.042909112	0.506018734	0.003138192	0.067467014	NA
AT5G47620	WT (+CIF2)	C7	0.131706667	0.619255542	0.000292027	0.011044347	NA
AT1G14040	WT	C7	-0.223758399	NA	NA	NA	PHO1;H3
AT1G14040	sgn3-3	C7	-0.165852246	0.079016332	0.591827591	1	PHO1;H3
AT1G14040	sgn3-3 (+CIF2)	C7	0.188330035	0.536282403	0.000189028	0.00777807	PHO1;H3
AT1G14040	esb1-1 sgn3-3	C7	0.105439762	0.442712007	0.002178061	0.052026724	PHO1;H3
AT1G14040	sgn3-3 myb36-2	C7	-0.070772242	0.193210943	0.17987609	0.68199397	PHO1;H3
AT1G14040	myb36-2	C7	-0.023775767	0.258170845	0.075149396	0.454182977	PHO1;H3
AT1G14040	esb1-1	C7	0.086375916	0.443409558	0.002065775	0.050037633	PHO1;H3
AT1G14040	WT (+CIF2)	C7	0.194504569	0.53771104	0.000179662	0.007464206	PHO1;H3
AT3G52520	WT	C7	-0.22057521	NA	NA	NA	NA
AT3G52520	sgn3-3	C7	0.048440152	0.492479959	0.009847734	0.145942231	NA
AT3G52520	sgn3-3 (+CIF2)	C7	0.142458938	0.653517284	0.000492891	0.016713602	NA
AT3G52520	esb1-1 sgn3-3	C7	-0.029088814	0.344364264	0.072837688	0.447309739	NA
AT3G52520	sgn3-3 myb36-2	C7	-0.12716063	0.173912177	0.35999283	0.900418201	NA
AT3G52520	myb36-2	C7	-0.151232132	0.1318041	0.496707638	1	NA
AT3G52520	esb1-1	C7	0.140259917	0.654689497	0.000462456	0.015889807	NA
AT3G52520	WT (+CIF2)	C7	0.137080419	0.679624184	0.00027379	0.010473738	NA
AT4G38520	WT	C7	-0.100236355	NA	NA	NA	APD6
AT4G38520	sgn3-3	C7	-0.002289532	0.132843882	0.380721194	0.918913318	APD6
AT4G38520	sgn3-3 (+CIF2)	C7	0.240571522	0.465304637	0.001842992	0.045961426	APD6
AT4G38520	esb1-1 sgn3-3	C7	-0.048541246	0.079839916	0.598115624	1	APD6
AT4G38520	sgn3-3 myb36-2	C7	-0.035105002	0.083454739	0.577737568	1	APD6
AT4G38520	myb36-2	C7	-0.031660744	0.093517373	0.535693531	1	APD6
AT4G38520	esb1-1	C7	-0.009651211	0.127896613	0.396253488	0.931599091	APD6
AT4G38520	WT (+CIF2)	C7	-0.025372915	0.134452757	0.372691833	0.911479732	APD6
AT3G03550	WT	C7	-0.225224925	NA	NA	NA	NA
AT3G03550	sgn3-3	C7	-0.019684044	0.3056208	0.145735073	0.622865767	NA
AT3G03550	sgn3-3 (+CIF2)	C7	0.278650663	0.74319065	0.0003348	0.012321582	NA
AT3G03550	esb1-1 sgn3-3	C7	-0.114221044	0.194495126	0.355354239	0.896412113	NA
AT3G03550	sgn3-3 myb36-2	C7	-0.100825151	0.190191984	0.361774016	0.902228754	NA
AT3G03550	myb36-2	C7	-0.101410679	0.185663564	0.376087053	0.914612763	NA
AT3G03550	esb1-1	C7	-0.142927339	0.138104299	0.51139681	1	NA
AT3G03550	WT (+CIF2)	C7	-0.089878921	0.20447452	0.330614296	0.873755753	NA
AT1G08160	WT	C7	-0.103289067	NA	NA	NA	NA
AT1G08160	sgn3-3	C7	-0.001301595	0.159931362	0.430868289	0.959698367	NA
AT1G08160	sgn3-3 (+CIF2)	C7	0.509074623	0.763230797	0.000142296	0.006187985	NA
AT1G08160	esb1-1 sgn3-3	C7	-0.132152699	-0.005518725	0.978362375	1	NA
AT1G08160	sgn3-3 myb36-2	C7	-0.085728156	0.007572141	0.970119352	1	NA
AT1G08160	myb36-2	C7	-0.162869803	-0.096965615	0.633662866	1	NA
AT1G08160	esb1-1	C7	-0.183034607	-0.092524381	0.649405417	1	NA
AT1G08160	WT (+CIF2)	C7	-0.040200912	0.103760391	0.609000788	1	NA
AT5G01820	WT	C7	-0.084430613	NA	NA	NA	ATCIPK14/ATSR1/CIPK14/PKS24/SnRK3.15/SR1
AT5G01820	sgn3-3	C7	-0.110505767	-0.022673035	0.935350451	1	ATCIPK14/ATSR1/CIPK14/PKS24/SnRK3.15/SR1
AT5G01820	sgn3-3 (+CIF2)	C7	0.401881067	0.854134748	0.001552926	0.040503518	ATCIPK14/ATSR1/CIPK14/PKS24/SnRK3.15/SR1
AT5G01820	esb1-1 sgn3-3	C7	0.003927439	0.172838568	0.531740287	1	ATCIPK14/ATSR1/CIPK14/PKS24/SnRK3.15/SR1
AT5G01820	sgn3-3 myb36-2	C7	0.118480512	0.372545944	0.169980463	0.665578594	ATCIPK14/ATSR1/CIPK14/PKS24/SnRK3.15/SR1
AT5G01820	myb36-2	C7	-0.196586912	-0.218346895	0.43569177	0.963692631	ATCIPK14/ATSR1/CIPK14/PKS24/SnRK3.15/SR1
AT5G01820	esb1-1	C7	-0.275392457	-0.228158326	0.415505755	0.947408287	ATCIPK14/ATSR1/CIPK14/PKS24/SnRK3.15/SR1
AT5G01820	WT (+CIF2)	C7	-0.026583498	0.138063054	0.617034014	1	ATCIPK14/ATSR1/CIPK14/PKS24/SnRK3.15/SR1
AT2G28310	WT	C7	-0.225717768	NA	NA	NA	NA
AT2G28310	sgn3-3	C7	-0.023063863	0.316052809	0.288541091	0.827710039	NA
AT2G28310	sgn3-3 (+CIF2)	C7	0.57564533	1.233992643	2.52E-05	0.001457728	NA
AT2G28310	esb1-1 sgn3-3	C7	-0.063346387	0.31553451	0.288646252	0.827841717	NA
AT2G28310	sgn3-3 myb36-2	C7	-0.241592565	-0.040809721	0.890946015	1	NA
AT2G28310	myb36-2	C7	-0.241732895	-0.033408089	0.911082411	1	NA
AT2G28310	esb1-1	C7	-0.148354976	0.120410699	0.686313147	1	NA
AT2G28310	WT (+CIF2)	C7	0.100674012	0.689881391	0.01939942	0.219681399	NA
AT1G74940	WT	C7	-0.174374631	NA	NA	NA	NA
AT1G74940	sgn3-3	C7	-0.001445006	0.283881598	0.330326723	0.873406723	NA
AT1G74940	sgn3-3 (+CIF2)	C7	0.440234	0.943731135	0.00105636	0.030185437	NA
AT1G74940	esb1-1 sgn3-3	C7	-0.085353557	0.195041784	0.50389621	1	NA
AT1G74940	sgn3-3 myb36-2	C7	-0.173542249	-0.02332631	0.936160648	1	NA
AT1G74940	myb36-2	C7	-0.140568786	0.033081873	0.909819708	1	NA
AT1G74940	esb1-1	C7	-0.08703616	0.121065135	0.678286522	1	NA
AT1G74940	WT (+CIF2)	C7	0.225599538	0.699152625	0.015640239	0.193902854	NA
AT5G64430	WT	C7	-0.21968215	NA	NA	NA	NA
AT5G64430	sgn3-3	C7	0.018043902	0.496547065	0.107707654	0.541871145	NA
AT5G64430	sgn3-3 (+CIF2)	C7	0.435845561	1.251237113	3.35E-05	0.001865148	NA
AT5G64430	esb1-1 sgn3-3	C7	-0.16591824	0.153252398	0.623178831	1	NA
AT5G64430	sgn3-3 myb36-2	C7	-0.246845832	-0.035724603	0.908366626	1	NA
AT5G64430	myb36-2	C7	-0.28415001	-0.144669189	0.645955658	1	NA
AT5G64430	esb1-1	C7	-0.038128883	0.329635092	0.2857919	0.824523923	NA
AT5G64430	WT (+CIF2)	C7	0.330967362	1.104625053	0.000260719	0.010049412	NA
AT4G32190	WT	C7	-0.180004069	NA	NA	NA	PII1
AT4G32190	sgn3-3	C7	-0.030392354	0.419948749	0.170426996	0.666238675	PII1
AT4G32190	sgn3-3 (+CIF2)	C7	0.275044502	1.085733863	0.000202428	0.008218474	PII1
AT4G32190	esb1-1 sgn3-3	C7	-0.015440777	0.435412875	0.152943185	0.636085592	PII1
AT4G32190	sgn3-3 myb36-2	C7	-0.052622761	0.346941209	0.247342214	0.778933	PII1
AT4G32190	myb36-2	C7	-0.293827012	-0.364174555	0.261941365	0.7962392	PII1
AT4G32190	esb1-1	C7	-0.02615695	0.459885899	0.127696527	0.585625054	PII1
AT4G32190	WT (+CIF2)	C7	0.086907782	0.717441804	0.015766305	0.194701119	PII1
AT1G31850	WT	C7	-0.356540824	NA	NA	NA	NA
AT1G31850	sgn3-3	C7	-0.128444537	0.470522425	0.10732712	0.540985105	NA
AT1G31850	sgn3-3 (+CIF2)	C7	0.474210822	1.276985347	8.74E-06	0.000584336	NA
AT1G31850	esb1-1 sgn3-3	C7	-0.079229318	0.481239712	0.099031721	0.52051928	NA
AT1G31850	sgn3-3 myb36-2	C7	-0.030644949	0.537505773	0.063239167	0.416319881	NA
AT1G31850	myb36-2	C7	-0.18108513	0.298203205	0.307347217	0.849858742	NA
AT1G31850	esb1-1	C7	-0.143818111	0.367186621	0.208687034	0.726539763	NA
AT1G31850	WT (+CIF2)	C7	0.176044509	0.956647835	0.00092705	0.02733106	NA
AT1G28440	WT	C7	-0.336103535	NA	NA	NA	HSL1
AT1G28440	sgn3-3	C7	-0.118432384	0.388921355	0.218630555	0.740381248	HSL1
AT1G28440	sgn3-3 (+CIF2)	C7	0.502090987	1.204448436	0.000114106	0.005165492	HSL1
AT1G28440	esb1-1 sgn3-3	C7	-0.090468639	0.505174076	0.109008944	0.544641727	HSL1
AT1G28440	sgn3-3 myb36-2	C7	-0.049412449	0.417731091	0.183506735	0.688310574	HSL1
AT1G28440	myb36-2	C7	-0.167024678	0.218884054	0.488640295	1	HSL1
AT1G28440	esb1-1	C7	-0.136013369	0.324750154	0.303866568	0.845898416	HSL1
AT1G28440	WT (+CIF2)	C7	0.207275794	0.848402787	0.006825065	0.115056131	HSL1
AT3G62020	WT	C7	-0.447442719	NA	NA	NA	GLP10
AT3G62020	sgn3-3	C7	-0.308681202	0.387434722	0.509625133	1	GLP10
AT3G62020	sgn3-3 (+CIF2)	C7	0.975774454	2.283730961	8.37E-05	0.004002784	GLP10
AT3G62020	esb1-1 sgn3-3	C7	-0.107513362	0.856154097	0.143195849	0.618074746	GLP10
AT3G62020	sgn3-3 myb36-2	C7	-0.239375554	0.345911336	0.554762124	1	GLP10
AT3G62020	myb36-2	C7	-0.360226253	0.052214133	0.929280067	1	GLP10
AT3G62020	esb1-1	C7	-0.203628397	0.535353356	0.361127523	0.901624293	GLP10
AT3G62020	WT (+CIF2)	C7	0.40476492	1.593123499	0.006222579	0.108461085	GLP10
AT3G22400	WT	C7	-0.294258447	NA	NA	NA	ATLOX5/LOX5
AT3G22400	sgn3-3	C7	-0.165294208	0.430691301	0.282845885	0.821426229	ATLOX5/LOX5
AT3G22400	sgn3-3 (+CIF2)	C7	0.327596843	1.404753588	0.000280259	0.010671927	ATLOX5/LOX5
AT3G22400	esb1-1 sgn3-3	C7	0.002683044	0.788246794	0.045612179	0.353289555	ATLOX5/LOX5
AT3G22400	sgn3-3 myb36-2	C7	-0.092248018	0.485760169	0.217622567	0.739261559	ATLOX5/LOX5
AT3G22400	myb36-2	C7	-0.208031917	0.213347792	0.595593159	1	ATLOX5/LOX5
AT3G22400	esb1-1	C7	-0.144583632	0.370093054	0.354339556	0.895384214	ATLOX5/LOX5
AT3G22400	WT (+CIF2)	C7	0.130464483	1.010955105	0.009728382	0.144877245	ATLOX5/LOX5
AT3G04240	WT	C7	-0.270157537	NA	NA	NA	SEC
AT3G04240	sgn3-3	C7	-0.17185413	0.168718779	0.522942783	1	SEC
AT3G04240	sgn3-3 (+CIF2)	C7	0.353321679	0.912753599	0.00042358	0.01484289	SEC
AT3G04240	esb1-1 sgn3-3	C7	-0.02888726	0.380740581	0.146368459	0.623963517	SEC
AT3G04240	sgn3-3 myb36-2	C7	-0.053941311	0.29739033	0.253944056	0.786674644	SEC
AT3G04240	myb36-2	C7	-0.183446705	0.084853942	0.747411168	1	SEC
AT3G04240	esb1-1	C7	-0.230786492	0.065540946	0.803826861	1	SEC
AT3G04240	WT (+CIF2)	C7	0.243966217	0.805380088	0.001916035	0.047234278	SEC
AT3G07570	WT	C7	-0.114398883	NA	NA	NA	NA
AT3G07570	sgn3-3	C7	-0.069638715	0.056959013	0.687105435	1	NA
AT3G07570	sgn3-3 (+CIF2)	C7	0.302768718	0.50959025	0.000241717	0.009467643	NA
AT3G07570	esb1-1 sgn3-3	C7	-0.080585031	0.044713094	0.751420032	1	NA
AT3G07570	sgn3-3 myb36-2	C7	0.029801223	0.200000686	0.150050244	0.63080405	NA
AT3G07570	myb36-2	C7	-0.00402857	0.125787031	0.369655999	0.909026796	NA
AT3G07570	esb1-1	C7	-0.071422414	0.064042257	0.648829874	1	NA
AT3G07570	WT (+CIF2)	C7	0.145305456	0.323338357	0.020556501	0.227592139	NA
AT5G53890	WT	C7	-0.17702157	NA	NA	NA	AtPSKR2/PSKR2
AT5G53890	sgn3-3	C7	-0.105874762	0.160505231	0.507614885	1	AtPSKR2/PSKR2
AT5G53890	sgn3-3 (+CIF2)	C7	0.185310005	0.719357729	0.001917625	0.047261148	AtPSKR2/PSKR2
AT5G53890	esb1-1 sgn3-3	C7	0.00019213	0.382312446	0.107217115	0.540811696	AtPSKR2/PSKR2
AT5G53890	sgn3-3 myb36-2	C7	-0.044632489	0.289454297	0.215996175	0.736913212	AtPSKR2/PSKR2
AT5G53890	myb36-2	C7	-0.085661115	0.198876682	0.40553015	0.939160915	AtPSKR2/PSKR2
AT5G53890	esb1-1	C7	-0.058529459	0.297379622	0.209625806	0.727918118	AtPSKR2/PSKR2
AT5G53890	WT (+CIF2)	C7	-0.0103321	0.359479461	0.127849856	0.585843607	AtPSKR2/PSKR2
AT3G04580	WT	C7	-0.55356702	NA	NA	NA	EIN4
AT3G04580	sgn3-3	C7	-0.292120438	0.472510455	0.234898056	0.762406696	EIN4
AT3G04580	sgn3-3 (+CIF2)	C7	0.608473827	1.752805453	7.65E-06	0.000517805	EIN4
AT3G04580	esb1-1 sgn3-3	C7	0.004864519	0.99059276	0.012062169	0.165383385	EIN4
AT3G04580	sgn3-3 myb36-2	C7	-0.127587113	0.652223306	0.098396623	0.518667547	EIN4
AT3G04580	myb36-2	C7	-0.091270014	0.740111247	0.060994631	0.409145992	EIN4
AT3G04580	esb1-1	C7	-0.253628463	0.570320939	0.150396412	0.631416921	EIN4
AT3G04580	WT (+CIF2)	C7	0.34133394	1.524070617	0.00010371	0.004772114	EIN4
AT1G52070	WT	C7	-0.540754244	NA	NA	NA	NA
AT1G52070	sgn3-3	C7	-0.217663174	0.447000046	0.20300425	0.71839397	NA
AT1G52070	sgn3-3 (+CIF2)	C7	0.719528188	1.336687895	0.00013854	0.006054003	NA
AT1G52070	esb1-1 sgn3-3	C7	0.055111491	0.65298675	0.062840341	0.415131695	NA
AT1G52070	sgn3-3 myb36-2	C7	-0.075107316	0.476116282	0.17489326	0.673570326	NA
AT1G52070	myb36-2	C7	-0.105502361	0.408686106	0.244360217	0.775252145	NA
AT1G52070	esb1-1	C7	-0.222583929	0.417652018	0.234212207	0.761525298	NA
AT1G52070	WT (+CIF2)	C7	0.442531947	1.139985366	0.001156805	0.032279288	NA
AT1G54610	WT	C7	-0.507534324	NA	NA	NA	NA
AT1G54610	sgn3-3	C7	-0.353820763	0.280531341	0.412971123	0.945302951	NA
AT1G54610	sgn3-3 (+CIF2)	C7	0.4360806	1.365656516	5.24E-05	0.002712352	NA
AT1G54610	esb1-1 sgn3-3	C7	0.022866762	0.812235573	0.016795992	0.201839321	NA
AT1G54610	sgn3-3 myb36-2	C7	-0.08631121	0.610248345	0.072008384	0.444732464	NA
AT1G54610	myb36-2	C7	-0.116292177	0.548910559	0.106691109	0.539463897	NA
AT1G54610	esb1-1	C7	-0.153591303	0.636452382	0.061370282	0.410338163	NA
AT1G54610	WT (+CIF2)	C7	0.248832099	1.132845658	0.000818392	0.024831613	NA
AT5G59550	WT	C7	-0.208950197	NA	NA	NA	AtRDUF2/RDUF2
AT5G59550	sgn3-3	C7	-0.191547956	0.014802524	0.951624468	1	AtRDUF2/RDUF2
AT5G59550	sgn3-3 (+CIF2)	C7	0.414363933	0.879297236	0.000228471	0.009067292	AtRDUF2/RDUF2
AT5G59550	esb1-1 sgn3-3	C7	-0.025009914	0.265743503	0.271908748	0.808787642	AtRDUF2/RDUF2
AT5G59550	sgn3-3 myb36-2	C7	-0.066187674	0.178112162	0.45906021	0.980933114	AtRDUF2/RDUF2
AT5G59550	myb36-2	C7	-0.064121134	0.199143248	0.409861913	0.942912077	AtRDUF2/RDUF2
AT5G59550	esb1-1	C7	-0.06811311	0.185391777	0.443470249	0.96962454	AtRDUF2/RDUF2
AT5G59550	WT (+CIF2)	C7	0.257588655	0.691259259	0.003896404	0.078622701	AtRDUF2/RDUF2
AT4G12450	WT	C7	-0.580446936	NA	NA	NA	NA
AT4G12450	sgn3-3	C7	-0.300161982	0.515346847	0.399273265	0.934037289	NA
AT4G12450	sgn3-3 (+CIF2)	C7	0.819854134	2.280702087	0.00016124	0.006840213	NA
AT4G12450	esb1-1 sgn3-3	C7	-0.075707708	1.168012955	0.05461414	0.387239148	NA
AT4G12450	sgn3-3 myb36-2	C7	-0.188415061	0.579204405	0.341492246	0.883352086	NA
AT4G12450	myb36-2	C7	-0.049730844	0.856906328	0.159004848	0.647352275	NA
AT4G12450	esb1-1	C7	-0.130308606	0.756952552	0.214199786	0.734458696	NA
AT4G12450	WT (+CIF2)	C7	0.649197424	2.228254677	0.000228821	0.009078011	NA
AT3G01050	WT	C7	-0.384646007	NA	NA	NA	MUB1
AT3G01050	sgn3-3	C7	-0.176803119	0.502004237	0.110269204	0.547762103	MUB1
AT3G01050	sgn3-3 (+CIF2)	C7	0.267805239	1.269759351	3.30E-05	0.00184013	MUB1
AT3G01050	esb1-1 sgn3-3	C7	-0.061536145	0.652387181	0.036413066	0.313653516	MUB1
AT3G01050	sgn3-3 myb36-2	C7	-0.070812696	0.631108334	0.04099769	0.334247823	MUB1
AT3G01050	myb36-2	C7	0.016690768	0.803001607	0.00943042	0.142251085	MUB1
AT3G01050	esb1-1	C7	-0.082348879	0.718950292	0.020475141	0.22697837	MUB1
AT3G01050	WT (+CIF2)	C7	0.23027935	1.230518504	5.83E-05	0.002964411	MUB1
AT5G04820	WT	C7	-0.217184411	NA	NA	NA	ATOFP13/OFP13
AT5G04820	sgn3-3	C7	-0.333168866	-0.145272396	0.632187503	1	ATOFP13/OFP13
AT5G04820	sgn3-3 (+CIF2)	C7	0.350445863	0.915667015	0.001817318	0.045495315	ATOFP13/OFP13
AT5G04820	esb1-1 sgn3-3	C7	-0.013088825	0.32088438	0.281766464	0.820249808	ATOFP13/OFP13
AT5G04820	sgn3-3 myb36-2	C7	0.05435656	0.433521081	0.141498933	0.61460549	ATOFP13/OFP13
AT5G04820	myb36-2	C7	-0.145423038	0.140490071	0.638163651	1	ATOFP13/OFP13
AT5G04820	esb1-1	C7	-0.046884173	0.395410202	0.182933919	0.687476567	ATOFP13/OFP13
AT5G04820	WT (+CIF2)	C7	0.233699213	0.784728628	0.007713672	0.125108788	ATOFP13/OFP13
AT1G47970	WT	C7	-0.233406169	NA	NA	NA	NA
AT1G47970	sgn3-3	C7	-0.165115476	0.088933042	0.585000265	1	NA
AT1G47970	sgn3-3 (+CIF2)	C7	0.192149367	0.541392786	0.000734434	0.022838043	NA
AT1G47970	esb1-1 sgn3-3	C7	-0.034463037	0.274120496	0.089891903	0.496674192	NA
AT1G47970	sgn3-3 myb36-2	C7	0.040883641	0.340941733	0.033193364	0.297519698	NA
AT1G47970	myb36-2	C7	-0.147858761	0.101460158	0.53106207	1	NA
AT1G47970	esb1-1	C7	-0.12106481	0.144277892	0.372762757	0.911527575	NA
AT1G47970	WT (+CIF2)	C7	0.078820297	0.401034495	0.012698744	0.170536282	NA
AT5G25010	WT	C7	-0.226596797	NA	NA	NA	NA
AT5G25010	sgn3-3	C7	-0.212224253	0.084971056	0.798567303	1	NA
AT5G25010	sgn3-3 (+CIF2)	C7	0.33455673	1.035080218	0.001300385	0.035422399	NA
AT5G25010	esb1-1 sgn3-3	C7	0.061228235	0.578284561	0.076252202	0.457377112	NA
AT5G25010	sgn3-3 myb36-2	C7	0.128151178	0.648581784	0.044484091	0.348761923	NA
AT5G25010	myb36-2	C7	0.047086875	0.500175178	0.12505958	0.579893714	NA
AT5G25010	esb1-1	C7	-0.046034284	0.460018461	0.15892019	0.647181475	NA
AT5G25010	WT (+CIF2)	C7	0.144540394	0.738379666	0.022758744	0.241074999	NA
AT3G18310	WT	C7	-0.152753377	NA	NA	NA	NA
AT3G18310	sgn3-3	C7	-0.248393448	-0.05554253	0.877666571	1	NA
AT3G18310	sgn3-3 (+CIF2)	C7	0.246885767	1.095396995	0.000989177	0.028757218	NA
AT3G18310	esb1-1 sgn3-3	C7	-0.042476232	0.350675905	0.313334502	0.855815381	NA
AT3G18310	sgn3-3 myb36-2	C7	0.105295773	0.716921817	0.031965539	0.291451227	NA
AT3G18310	myb36-2	C7	-0.002784761	0.490938106	0.152166362	0.634626777	NA
AT3G18310	esb1-1	C7	-0.027599951	0.540519961	0.113288498	0.554423249	NA
AT3G18310	WT (+CIF2)	C7	0.110155608	0.736124474	0.02929779	0.278247254	NA
AT3G60240	WT	C7	-0.437387059	NA	NA	NA	CUM2/EIF4G
AT3G60240	sgn3-3	C7	-0.279227525	0.223373095	0.472125229	0.98960971	CUM2/EIF4G
AT3G60240	sgn3-3 (+CIF2)	C7	0.371507684	1.006906467	0.001116282	0.031455214	CUM2/EIF4G
AT3G60240	esb1-1 sgn3-3	C7	-0.016594012	0.518398026	0.094305206	0.508144332	CUM2/EIF4G
AT3G60240	sgn3-3 myb36-2	C7	0.029398344	0.569135876	0.065635093	0.424267954	CUM2/EIF4G
AT3G60240	myb36-2	C7	-0.11920562	0.388968571	0.209342315	0.727518531	CUM2/EIF4G
AT3G60240	esb1-1	C7	-0.39091823	0.263809383	0.3952076	0.930854728	CUM2/EIF4G
AT3G60240	WT (+CIF2)	C7	0.195451716	0.813692884	0.008519976	0.133060534	CUM2/EIF4G
AT2G13560	WT	C7	-0.309732342	NA	NA	NA	NAD-ME1
AT2G13560	sgn3-3	C7	-0.185255019	0.156981343	0.41474142	0.946762536	NAD-ME1
AT2G13560	sgn3-3 (+CIF2)	C7	0.337620753	0.703645036	0.000235085	0.009279072	NAD-ME1
AT2G13560	esb1-1 sgn3-3	C7	0.023886102	0.364735294	0.057387109	0.397031366	NAD-ME1
AT2G13560	sgn3-3 myb36-2	C7	0.001242882	0.330271576	0.084532616	0.482077165	NAD-ME1
AT2G13560	myb36-2	C7	-0.118409923	0.185898133	0.333127974	0.876046633	NAD-ME1
AT2G13560	esb1-1	C7	-0.24651504	0.143290806	0.456032175	0.97882152	NAD-ME1
AT2G13560	WT (+CIF2)	C7	0.051060345	0.417857305	0.029364986	0.278605302	NAD-ME1
AT2G19570	WT	C7	-0.366766785	NA	NA	NA	AT-CDA1/CDA1/DESZ
AT2G19570	sgn3-3	C7	-0.191035419	0.20986452	0.273780614	0.81100831	AT-CDA1/CDA1/DESZ
AT2G19570	sgn3-3 (+CIF2)	C7	0.272483023	0.676681857	0.000407909	0.014421693	AT-CDA1/CDA1/DESZ
AT2G19570	esb1-1 sgn3-3	C7	-0.037024667	0.357488716	0.062098573	0.412757445	AT-CDA1/CDA1/DESZ
AT2G19570	sgn3-3 myb36-2	C7	0.033709574	0.418374211	0.028846277	0.275733508	AT-CDA1/CDA1/DESZ
AT2G19570	myb36-2	C7	-0.067277889	0.315143569	0.099995994	0.522707969	AT-CDA1/CDA1/DESZ
AT2G19570	esb1-1	C7	-0.158022348	0.296428214	0.121876215	0.57327764	AT-CDA1/CDA1/DESZ
AT2G19570	WT (+CIF2)	C7	0.115488239	0.509488672	0.007810467	0.126183828	AT-CDA1/CDA1/DESZ
AT1G53380	WT	C7	-0.343519449	NA	NA	NA	NA
AT1G53380	sgn3-3	C7	-0.184403265	0.262772581	0.237324381	0.765559773	NA
AT1G53380	sgn3-3 (+CIF2)	C7	0.361383277	0.915174384	3.07E-05	0.001729466	NA
AT1G53380	esb1-1 sgn3-3	C7	0.022302981	0.488638385	0.027129941	0.266564755	NA
AT1G53380	sgn3-3 myb36-2	C7	0.03997375	0.495939121	0.024162993	0.249296074	NA
AT1G53380	myb36-2	C7	0.009890919	0.458857826	0.037686405	0.319652959	NA
AT1G53380	esb1-1	C7	-0.165631062	0.265644416	0.231030924	0.757105956	NA
AT1G53380	WT (+CIF2)	C7	0.220446447	0.778497584	0.000404025	0.01432681	NA
AT5G45550	WT	C7	-0.234742043	NA	NA	NA	MOB1-like/MOB1A
AT5G45550	sgn3-3	C7	-0.066531871	0.284919199	0.23426319	0.76156128	MOB1-like/MOB1A
AT5G45550	sgn3-3 (+CIF2)	C7	0.336296742	0.771581266	0.001136135	0.031867349	MOB1-like/MOB1A
AT5G45550	esb1-1 sgn3-3	C7	-0.013416639	0.34267249	0.151574628	0.633549402	MOB1-like/MOB1A
AT5G45550	sgn3-3 myb36-2	C7	0.025201829	0.369962006	0.119359198	0.567917453	MOB1-like/MOB1A
AT5G45550	myb36-2	C7	0.013942164	0.358797842	0.132354586	0.595669999	MOB1-like/MOB1A
AT5G45550	esb1-1	C7	-0.186934383	0.155467426	0.516296426	1	MOB1-like/MOB1A
AT5G45550	WT (+CIF2)	C7	0.094656185	0.513563358	0.031026826	0.28704055	MOB1-like/MOB1A
AT5G28040	WT	C7	-0.189580923	NA	NA	NA	VFP4
AT5G28040	sgn3-3	C7	-0.022754551	0.231331753	0.153779431	0.637735306	VFP4
AT5G28040	sgn3-3 (+CIF2)	C7	0.156136333	0.500078353	0.001720353	0.043674407	VFP4
AT5G28040	esb1-1 sgn3-3	C7	0.001617305	0.277957459	0.084970374	0.483221997	VFP4
AT5G28040	sgn3-3 myb36-2	C7	0.001935975	0.274863799	0.084303882	0.481548201	VFP4
AT5G28040	myb36-2	C7	-0.022378036	0.232353027	0.148957483	0.628859212	VFP4
AT5G28040	esb1-1	C7	-0.184758203	0.0392965	0.808924607	1	VFP4
AT5G28040	WT (+CIF2)	C7	0.054202184	0.358905566	0.025212127	0.255871797	VFP4
AT4G20780	WT	C7	-0.227318421	NA	NA	NA	CML42
AT4G20780	sgn3-3	C7	-0.11397298	0.205047329	0.456035467	0.97882152	CML42
AT4G20780	sgn3-3 (+CIF2)	C7	0.431860764	0.873768766	0.00134384	0.036359697	CML42
AT4G20780	esb1-1 sgn3-3	C7	0.134048403	0.478314195	0.080661273	0.470558967	CML42
AT4G20780	sgn3-3 myb36-2	C7	-0.065678516	0.201958957	0.460524484	0.981693976	CML42
AT4G20780	myb36-2	C7	0.107003731	0.43004834	0.115924539	0.560631936	CML42
AT4G20780	esb1-1	C7	-0.263171044	0.160631653	0.558838755	1	CML42
AT4G20780	WT (+CIF2)	C7	0.09126199	0.436411473	0.111167193	0.549787649	CML42
AT3G18200	WT	C7	-0.202539769	NA	NA	NA	UMAMIT4
AT3G18200	sgn3-3	C7	-0.076084562	0.308412961	0.334650008	0.877401733	UMAMIT4
AT3G18200	sgn3-3 (+CIF2)	C7	0.193672313	1.034698103	0.00073704	0.022892705	UMAMIT4
AT3G18200	esb1-1 sgn3-3	C7	0.008144193	0.534800949	0.088913179	0.494029226	UMAMIT4
AT3G18200	sgn3-3 myb36-2	C7	-0.09292737	0.326277033	0.296462496	0.837599773	UMAMIT4
AT3G18200	myb36-2	C7	0.017663246	0.562047284	0.071973853	0.444604916	UMAMIT4
AT3G18200	esb1-1	C7	-0.099254329	0.336109135	0.287694658	0.826809004	UMAMIT4
AT3G18200	WT (+CIF2)	C7	0.042632978	0.622729428	0.045800601	0.354064524	UMAMIT4
AT4G12610	WT	C7	-0.277027458	NA	NA	NA	ATRAP74/RAP74
AT4G12610	sgn3-3	C7	0.021546165	0.416105134	0.002683305	0.060209109	ATRAP74/RAP74
AT4G12610	sgn3-3 (+CIF2)	C7	0.064281013	0.478073515	0.000502224	0.016963093	ATRAP74/RAP74
AT4G12610	esb1-1 sgn3-3	C7	0.029880281	0.425796468	0.00204656	0.049699654	ATRAP74/RAP74
AT4G12610	sgn3-3 myb36-2	C7	-0.028344134	0.35941642	0.00840646	0.131975067	ATRAP74/RAP74
AT4G12610	myb36-2	C7	-0.00292196	0.38662467	0.004994793	0.093542324	ATRAP74/RAP74
AT4G12610	esb1-1	C7	-0.030627688	0.353198622	0.010448425	0.151231279	ATRAP74/RAP74
AT4G12610	WT (+CIF2)	C7	-0.083318099	0.298206192	0.031244673	0.287992189	ATRAP74/RAP74
AT3G16610	WT	C7	-0.233764254	NA	NA	NA	NA
AT3G16610	sgn3-3	C7	0.019683924	1.178366981	0.034072535	0.301797677	NA
AT3G16610	sgn3-3 (+CIF2)	C7	0.097638356	1.645063961	0.002013604	0.049113997	NA
AT3G16610	esb1-1 sgn3-3	C7	0.087283688	1.574656167	0.003364225	0.070756224	NA
AT3G16610	sgn3-3 myb36-2	C7	-0.0097331	1.071885195	0.048722891	0.365260234	NA
AT3G16610	myb36-2	C7	0.065057043	1.426026263	0.008260444	0.130543791	NA
AT3G16610	esb1-1	C7	-0.001545313	1.198346117	0.028529314	0.274104577	NA
AT3G16610	WT (+CIF2)	C7	-0.058691787	0.74359614	0.189814623	0.698775218	NA
AT5G48300	WT	C7	-0.258045412	NA	NA	NA	ADG1/APS1
AT5G48300	sgn3-3	C7	0.033884192	0.403458137	0.003057426	0.066218198	ADG1/APS1
AT5G48300	sgn3-3 (+CIF2)	C7	0.075337082	0.455297086	0.000739085	0.022937365	ADG1/APS1
AT5G48300	esb1-1 sgn3-3	C7	0.141107107	0.552457132	4.03E-05	0.002173658	ADG1/APS1
AT5G48300	sgn3-3 myb36-2	C7	-0.050177576	0.31433242	0.018983396	0.216802759	ADG1/APS1
AT5G48300	myb36-2	C7	0.006464384	0.370458502	0.006205858	0.108322407	ADG1/APS1
AT5G48300	esb1-1	C7	-0.001887624	0.375256579	0.005490224	0.099515716	ADG1/APS1
AT5G48300	WT (+CIF2)	C7	-0.041808303	0.30182567	0.026171539	0.261395754	ADG1/APS1
AT1G79550	WT	C7	-0.305975139	NA	NA	NA	PGK/PGK3
AT1G79550	sgn3-3	C7	0.07478529	0.377547207	0.006730584	0.113971664	PGK/PGK3
AT1G79550	sgn3-3 (+CIF2)	C7	0.104125044	0.403814787	0.003733661	0.076383164	PGK/PGK3
AT1G79550	esb1-1 sgn3-3	C7	0.100789206	0.411424309	0.003135645	0.067439749	PGK/PGK3
AT1G79550	sgn3-3 myb36-2	C7	0.012476832	0.312854402	0.024587885	0.251799089	PGK/PGK3
AT1G79550	myb36-2	C7	0.131084699	0.433939672	0.001827865	0.045686706	PGK/PGK3
AT1G79550	esb1-1	C7	-0.037736913	0.31238732	0.024912645	0.253759452	PGK/PGK3
AT1G79550	WT (+CIF2)	C7	-0.05281699	0.240523329	0.084324471	0.481563878	PGK/PGK3
AT1G13750	WT	C7	-0.2570355	NA	NA	NA	ATPAP1/PAP1
AT1G13750	sgn3-3	C7	0.122282993	0.516212123	0.000348471	0.012699897	ATPAP1/PAP1
AT1G13750	sgn3-3 (+CIF2)	C7	0.106701671	0.497131214	0.000538271	0.017902154	ATPAP1/PAP1
AT1G13750	esb1-1 sgn3-3	C7	0.072968284	0.489408167	0.000680364	0.021494504	ATPAP1/PAP1
AT1G13750	sgn3-3 myb36-2	C7	0.034691256	0.417756304	0.003344609	0.070461326	ATPAP1/PAP1
AT1G13750	myb36-2	C7	0.077769751	0.460713978	0.001348959	0.036446009	ATPAP1/PAP1
AT1G13750	esb1-1	C7	-0.053932951	0.278770262	0.05440467	0.386532506	ATPAP1/PAP1
AT1G13750	WT (+CIF2)	C7	-0.047040152	0.274168062	0.058629709	0.401336367	ATPAP1/PAP1
ATCG00340	WT	C7	-0.484973427	NA	NA	NA	PSAB
ATCG00340	sgn3-3	C7	-0.11328764	1.203780962	0.025324265	0.256500006	PSAB
ATCG00340	sgn3-3 (+CIF2)	C7	0.119822624	2.036448925	0.000108067	0.00494046	PSAB
ATCG00340	esb1-1 sgn3-3	C7	0.102161984	1.889821814	0.000343947	0.012562771	PSAB
ATCG00340	sgn3-3 myb36-2	C7	0.000506652	1.485402248	0.004951046	0.092971881	PSAB
ATCG00340	myb36-2	C7	-0.120107407	1.181253846	0.027192768	0.26699369	PSAB
ATCG00340	esb1-1	C7	-0.1196757	1.34060102	0.012139305	0.166079366	PSAB
ATCG00340	WT (+CIF2)	C7	-0.184665726	1.009909894	0.062194743	0.413087227	PSAB
AT1G52600	WT	C7	-0.209314543	NA	NA	NA	NA
AT1G52600	sgn3-3	C7	-0.004916841	0.243210372	0.018192988	0.211522603	NA
AT1G52600	sgn3-3 (+CIF2)	C7	0.094513065	0.349052154	0.000632018	0.020287837	NA
AT1G52600	esb1-1 sgn3-3	C7	0.115232615	0.374757245	0.00024595	0.009599623	NA
AT1G52600	sgn3-3 myb36-2	C7	0.007333987	0.249460345	0.014031597	0.181653992	NA
AT1G52600	myb36-2	C7	-0.021327421	0.221497494	0.030639473	0.285112666	NA
AT1G52600	esb1-1	C7	-0.070163095	0.177327522	0.084038993	0.480776541	NA
AT1G52600	WT (+CIF2)	C7	-0.073039097	0.16190689	0.115225595	0.558953069	NA
AT3G02520	WT	C7	-0.206511062	NA	NA	NA	GF14/GRF7
AT3G02520	sgn3-3	C7	0.077034571	0.337096196	0.000615757	0.019890917	GF14/GRF7
AT3G02520	sgn3-3 (+CIF2)	C7	0.128023626	0.387078167	7.65E-05	0.003715094	GF14/GRF7
AT3G02520	esb1-1 sgn3-3	C7	0.079477019	0.329591543	0.000792942	0.024230663	GF14/GRF7
AT3G02520	sgn3-3 myb36-2	C7	-0.064471649	0.166439768	0.0884285	0.492611191	GF14/GRF7
AT3G02520	myb36-2	C7	0.044558142	0.296974879	0.002443726	0.056419469	GF14/GRF7
AT3G02520	esb1-1	C7	0.028249701	0.280375351	0.004264988	0.083821743	GF14/GRF7
AT3G02520	WT (+CIF2)	C7	0.009914752	0.25789372	0.00869744	0.134928523	GF14/GRF7
AT1G15780	WT	C7	-0.341705116	NA	NA	NA	AtMed15a/MED15_1/NRB4
AT1G15780	sgn3-3	C7	-0.065586164	0.610095654	0.039342324	0.327211883	AtMed15a/MED15_1/NRB4
AT1G15780	sgn3-3 (+CIF2)	C7	0.204106332	1.19812274	2.96E-05	0.001676127	AtMed15a/MED15_1/NRB4
AT1G15780	esb1-1 sgn3-3	C7	0.061872228	0.894240919	0.002121067	0.05103663	AtMed15a/MED15_1/NRB4
AT1G15780	sgn3-3 myb36-2	C7	-0.198420724	0.311025616	0.291306679	0.831105725	AtMed15a/MED15_1/NRB4
AT1G15780	myb36-2	C7	-0.001478392	0.757277112	0.009375206	0.141730221	AtMed15a/MED15_1/NRB4
AT1G15780	esb1-1	C7	-0.055208026	0.663297589	0.023550473	0.245822543	AtMed15a/MED15_1/NRB4
AT1G15780	WT (+CIF2)	C7	-0.04308866	0.704554008	0.016077569	0.197151623	AtMed15a/MED15_1/NRB4
AT3G13235	WT	C7	-0.220589786	NA	NA	NA	DDI1
AT3G13235	sgn3-3	C7	0.008556565	0.368824754	0.073799496	0.450168419	DDI1
AT3G13235	sgn3-3 (+CIF2)	C7	0.163304454	0.629189713	0.001922834	0.047377153	DDI1
AT3G13235	esb1-1 sgn3-3	C7	0.013140218	0.383533885	0.062014866	0.412446746	DDI1
AT3G13235	sgn3-3 myb36-2	C7	-0.090823644	0.230078579	0.259221737	0.792928304	DDI1
AT3G13235	myb36-2	C7	0.092181481	0.54107981	0.00774215	0.125455643	DDI1
AT3G13235	esb1-1	C7	0.012392692	0.36786115	0.072432131	0.446008065	DDI1
AT3G13235	WT (+CIF2)	C7	-0.061212761	0.289160491	0.159877961	0.64889966	DDI1
AT4G22320	WT	C7	-0.337592304	NA	NA	NA	NA
AT4G22320	sgn3-3	C7	0.034072234	0.579704412	0.001033706	0.029713384	NA
AT4G22320	sgn3-3 (+CIF2)	C7	0.067610024	0.640192758	0.000256836	0.009928107	NA
AT4G22320	esb1-1 sgn3-3	C7	-0.01171092	0.526802466	0.002853956	0.06296134	NA
AT4G22320	sgn3-3 myb36-2	C7	-0.002865698	0.52699754	0.002430735	0.056245998	NA
AT4G22320	myb36-2	C7	0.007427732	0.596694995	0.000656755	0.020936027	NA
AT4G22320	esb1-1	C7	0.035072863	0.593716015	0.000698785	0.021941519	NA
AT4G22320	WT (+CIF2)	C7	-0.063241457	0.441262478	0.012480453	0.16893593	NA
AT1G72610	WT	C7	-0.296105377	NA	NA	NA	ATGER1/GER1/GLP1
AT1G72610	sgn3-3	C7	-0.014194529	2.732910861	0.015027431	0.189653381	ATGER1/GER1/GLP1
AT1G72610	sgn3-3 (+CIF2)	C7	0.067075387	3.337084082	0.002104801	0.050748665	ATGER1/GER1/GLP1
AT1G72610	esb1-1 sgn3-3	C7	0.005836061	2.859267548	0.010142642	0.148521954	ATGER1/GER1/GLP1
AT1G72610	sgn3-3 myb36-2	C7	0.035299178	2.958243443	0.006638102	0.112799973	ATGER1/GER1/GLP1
AT1G72610	myb36-2	C7	0.05820225	3.224419222	0.003056097	0.066218198	ATGER1/GER1/GLP1
AT1G72610	esb1-1	C7	0.118741268	3.682853969	0.000578107	0.018927137	ATGER1/GER1/GLP1
AT1G72610	WT (+CIF2)	C7	-0.022987584	3.074208392	0.004966606	0.093208231	ATGER1/GER1/GLP1
AT1G63450	WT	C7	-0.229552271	NA	NA	NA	RHS8/XUT1
AT1G63450	sgn3-3	C7	0.05722155	0.337281954	0.038066699	0.321439935	RHS8/XUT1
AT1G63450	sgn3-3 (+CIF2)	C7	0.215499091	0.512561896	0.001533178	0.040154044	RHS8/XUT1
AT1G63450	esb1-1 sgn3-3	C7	0.047278886	0.3224834	0.04709643	0.359182054	RHS8/XUT1
AT1G63450	sgn3-3 myb36-2	C7	0.13975087	0.445815643	0.005723622	0.102342039	RHS8/XUT1
AT1G63450	myb36-2	C7	0.163401081	0.474319867	0.003383279	0.070998867	RHS8/XUT1
AT1G63450	esb1-1	C7	0.104470152	0.423311222	0.008940251	0.137364286	RHS8/XUT1
AT1G63450	WT (+CIF2)	C7	-0.022287816	0.240560563	0.138706887	0.609088316	RHS8/XUT1
ATCG00650	WT	C7	-0.38508257	NA	NA	NA	RPS18
ATCG00650	sgn3-3	C7	0.071738534	0.693374107	0.008948831	0.137473662	RPS18
ATCG00650	sgn3-3 (+CIF2)	C7	0.191546661	0.881385715	0.00082359	0.024965258	RPS18
ATCG00650	esb1-1 sgn3-3	C7	-0.031785471	0.583565968	0.028067296	0.271641208	RPS18
ATCG00650	sgn3-3 myb36-2	C7	0.035760012	0.639640964	0.015098907	0.190256096	RPS18
ATCG00650	myb36-2	C7	-0.066662676	0.489506412	0.065058495	0.422326906	RPS18
ATCG00650	esb1-1	C7	-0.072556171	0.720206916	0.006440379	0.110845983	RPS18
ATCG00650	WT (+CIF2)	C7	0.039227627	0.661298216	0.012630694	0.170104216	RPS18
AT3G41768	WT	C7	-0.593543449	NA	NA	NA	NA
AT3G41768	sgn3-3	C7	0.065628877	1.008997524	0.01081207	0.154605815	NA
AT3G41768	sgn3-3 (+CIF2)	C7	0.247989363	1.418695135	0.000315567	0.011762729	NA
AT3G41768	esb1-1 sgn3-3	C7	-0.122037293	0.836289143	0.035064416	0.306861567	NA
AT3G41768	sgn3-3 myb36-2	C7	0.01721623	0.89352575	0.023573516	0.245940762	NA
AT3G41768	myb36-2	C7	-0.064787893	0.871953408	0.027375033	0.267935594	NA
AT3G41768	esb1-1	C7	-0.056024931	0.853701591	0.031330851	0.288420632	NA
AT3G41768	WT (+CIF2)	C7	-0.192353639	0.623769458	0.11774513	0.564847118	NA
AT3G27240	WT	C7	-0.155736	NA	NA	NA	NA
AT3G27240	sgn3-3	C7	-0.002047832	0.164123911	0.10805979	0.542608303	NA
AT3G27240	sgn3-3 (+CIF2)	C7	0.152176414	0.322582322	0.001514578	0.03978379	NA
AT3G27240	esb1-1 sgn3-3	C7	0.010550729	0.177727017	0.081411585	0.472746255	NA
AT3G27240	sgn3-3 myb36-2	C7	0.004061793	0.169772171	0.094558581	0.50876673	NA
AT3G27240	myb36-2	C7	0.082493492	0.250389483	0.013864415	0.180254468	NA
AT3G27240	esb1-1	C7	-0.096186697	0.085301798	0.403090882	0.937048161	NA
AT3G27240	WT (+CIF2)	C7	0.002704424	0.183933024	0.071113682	0.441992574	NA
AT3G15640	WT	C7	-0.190199552	NA	NA	NA	NA
AT3G15640	sgn3-3	C7	-0.019847385	0.189410989	0.100619027	0.524151772	NA
AT3G15640	sgn3-3 (+CIF2)	C7	0.149735567	0.360933346	0.001664945	0.042658953	NA
AT3G15640	esb1-1 sgn3-3	C7	-0.019171777	0.179281626	0.1197811	0.569023125	NA
AT3G15640	sgn3-3 myb36-2	C7	-0.017976628	0.185053782	0.106434741	0.538772293	NA
AT3G15640	myb36-2	C7	0.056043943	0.262001783	0.022573487	0.23998733	NA
AT3G15640	esb1-1	C7	-0.139750511	0.090429459	0.432774325	0.961383117	NA
AT3G15640	WT (+CIF2)	C7	-0.028238047	0.171327077	0.136909818	0.605076341	NA
AT1G28480	WT	C7	-0.363326248	NA	NA	NA	GRX480/GRXC9/ROXY19
AT1G28480	sgn3-3	C7	0.027586634	1.033156562	0.01185284	0.163569915	GRX480/GRXC9/ROXY19
AT1G28480	sgn3-3 (+CIF2)	C7	0.351057236	1.564069264	0.000115228	0.005207552	GRX480/GRXC9/ROXY19
AT1G28480	esb1-1 sgn3-3	C7	0.020552317	0.918071589	0.025473727	0.257365298	GRX480/GRXC9/ROXY19
AT1G28480	sgn3-3 myb36-2	C7	0.016412131	0.854898104	0.03650686	0.314061404	GRX480/GRXC9/ROXY19
AT1G28480	myb36-2	C7	0.323261143	1.474096672	0.000283563	0.010773849	GRX480/GRXC9/ROXY19
AT1G28480	esb1-1	C7	-0.254150378	0.347626244	0.403755562	0.9376551	GRX480/GRXC9/ROXY19
AT1G28480	WT (+CIF2)	C7	-0.008299578	0.843072773	0.040229999	0.331223214	GRX480/GRXC9/ROXY19
AT5G38550	WT	C7	-0.175295243	NA	NA	NA	NA
AT5G38550	sgn3-3	C7	-0.008632972	0.26210117	0.208486549	0.726187847	NA
AT5G38550	sgn3-3 (+CIF2)	C7	0.220196141	0.671446159	0.000876368	0.026170388	NA
AT5G38550	esb1-1 sgn3-3	C7	0.007002882	0.347010197	0.092579154	0.503542898	NA
AT5G38550	sgn3-3 myb36-2	C7	0.001298658	0.292596576	0.149558942	0.629846628	NA
AT5G38550	myb36-2	C7	0.199743572	0.646537769	0.001360479	0.036699511	NA
AT5G38550	esb1-1	C7	-0.072773636	0.185139769	0.371373984	0.910465096	NA
AT5G38550	WT (+CIF2)	C7	0.085692284	0.430894798	0.034594651	0.304658851	NA
AT4G15070	WT	C7	-0.21833982	NA	NA	NA	NA
AT4G15070	sgn3-3	C7	-0.021035234	0.620448475	0.066901262	0.428382854	NA
AT4G15070	sgn3-3 (+CIF2)	C7	0.191891523	1.076171992	0.001037971	0.029808777	NA
AT4G15070	esb1-1 sgn3-3	C7	-0.04055942	0.489430631	0.150226547	0.631066921	NA
AT4G15070	sgn3-3 myb36-2	C7	-0.023651213	0.57274379	0.084487738	0.482000848	NA
AT4G15070	myb36-2	C7	0.102508184	0.851455565	0.010169065	0.14875545	NA
AT4G15070	esb1-1	C7	-0.107955484	0.323756989	0.343213322	0.884796057	NA
AT4G15070	WT (+CIF2)	C7	0.03690262	0.68915289	0.039040067	0.325888501	NA
AT3G62830	WT	C7	-0.191480457	NA	NA	NA	ATUXS2/AUD1/UXS2
AT3G62830	sgn3-3	C7	0.066349677	0.281010397	0.015030601	0.189661068	ATUXS2/AUD1/UXS2
AT3G62830	sgn3-3 (+CIF2)	C7	0.137810654	0.354958857	0.002054592	0.04983704	ATUXS2/AUD1/UXS2
AT3G62830	esb1-1 sgn3-3	C7	-0.009472407	0.203444723	0.07843614	0.463981135	ATUXS2/AUD1/UXS2
AT3G62830	sgn3-3 myb36-2	C7	-0.027227151	0.188729688	0.100600915	0.524086321	ATUXS2/AUD1/UXS2
AT3G62830	myb36-2	C7	0.141802714	0.372211821	0.00120886	0.033420833	ATUXS2/AUD1/UXS2
AT3G62830	esb1-1	C7	-0.028867789	0.180804037	0.11746116	0.564296781	ATUXS2/AUD1/UXS2
AT3G62830	WT (+CIF2)	C7	0.042014156	0.268913219	0.019783802	0.222361849	ATUXS2/AUD1/UXS2
AT5G65800	WT	C7	-0.226606957	NA	NA	NA	ACS5/ATACS5/CIN5/ETO2
AT5G65800	sgn3-3	C7	-0.029258587	0.557378302	0.144096944	0.619819959	ACS5/ATACS5/CIN5/ETO2
AT5G65800	sgn3-3 (+CIF2)	C7	0.262529528	1.339965525	0.000228838	0.009078011	ACS5/ATACS5/CIN5/ETO2
AT5G65800	esb1-1 sgn3-3	C7	0.072903458	0.848082722	0.023107449	0.243255331	ACS5/ATACS5/CIN5/ETO2
AT5G65800	sgn3-3 myb36-2	C7	0.074285477	0.825822067	0.024628757	0.252022847	ACS5/ATACS5/CIN5/ETO2
AT5G65800	myb36-2	C7	0.226915924	1.223719213	0.000788403	0.024115351	ACS5/ATACS5/CIN5/ETO2
AT5G65800	esb1-1	C7	-0.006585978	0.625915865	0.095916732	0.512593395	ACS5/ATACS5/CIN5/ETO2
AT5G65800	WT (+CIF2)	C7	0.009547989	0.80067794	0.031609258	0.289712939	ACS5/ATACS5/CIN5/ETO2
AT3G09820	WT	C7	-0.349351118	NA	NA	NA	ADK1/ATADK1
AT3G09820	sgn3-3	C7	-0.082849599	0.285624935	0.09349063	0.506298811	ADK1/ATADK1
AT3G09820	sgn3-3 (+CIF2)	C7	0.245959228	0.585590074	0.000576769	0.018896439	ADK1/ATADK1
AT3G09820	esb1-1 sgn3-3	C7	0.001361	0.346365058	0.041883348	0.337746482	ADK1/ATADK1
AT3G09820	sgn3-3 myb36-2	C7	0.037820894	0.377747907	0.026364246	0.262225204	ADK1/ATADK1
AT3G09820	myb36-2	C7	0.121665954	0.455449794	0.007432952	0.121970843	ADK1/ATADK1
AT3G09820	esb1-1	C7	-0.065091119	0.33279921	0.050554956	0.372200251	ADK1/ATADK1
AT3G09820	WT (+CIF2)	C7	0.032214194	0.368158112	0.030546413	0.284681419	ADK1/ATADK1
AT4G33880	WT	C7	-0.347771069	NA	NA	NA	RSL2
AT4G33880	sgn3-3	C7	0.061537027	0.555022063	0.001786286	0.044920852	RSL2
AT4G33880	sgn3-3 (+CIF2)	C7	0.310648198	0.869505404	7.49E-07	6.73E-05	RSL2
AT4G33880	esb1-1 sgn3-3	C7	-0.050580603	0.395022903	0.026655566	0.264066091	RSL2
AT4G33880	sgn3-3 myb36-2	C7	0.127098001	0.635068531	0.000297956	0.011214681	RSL2
AT4G33880	myb36-2	C7	0.142560949	0.654643345	0.000206629	0.008372827	RSL2
AT4G33880	esb1-1	C7	-0.067926917	0.419879591	0.018098235	0.210823179	RSL2
AT4G33880	WT (+CIF2)	C7	0.024593404	0.524131787	0.003111927	0.067062637	RSL2
AT5G24070	WT	C7	-0.412317202	NA	NA	NA	NA
AT5G24070	sgn3-3	C7	-0.09475161	0.616947305	0.056122322	0.392594401	NA
AT5G24070	sgn3-3 (+CIF2)	C7	0.312759952	1.127163386	0.000426502	0.014931439	NA
AT5G24070	esb1-1 sgn3-3	C7	0.233721519	1.007360135	0.001678889	0.042905473	NA
AT5G24070	sgn3-3 myb36-2	C7	-0.128502709	0.441160772	0.170450678	0.666238675	NA
AT5G24070	myb36-2	C7	0.142196892	0.844738297	0.008442112	0.132292897	NA
AT5G24070	esb1-1	C7	-0.276724458	0.229860684	0.479206499	0.994605451	NA
AT5G24070	WT (+CIF2)	C7	-0.01652429	0.687927322	0.032813915	0.295727787	NA
AT1G69250	WT	C7	-0.302750495	NA	NA	NA	NA
AT1G69250	sgn3-3	C7	-0.056699081	0.355738291	0.072666972	0.44679876	NA
AT1G69250	sgn3-3 (+CIF2)	C7	0.154962785	0.667513773	0.00061352	0.019832201	NA
AT1G69250	esb1-1 sgn3-3	C7	0.090224088	0.581235252	0.00299485	0.065203981	NA
AT1G69250	sgn3-3 myb36-2	C7	-0.018047257	0.425525052	0.028812889	0.275595643	NA
AT1G69250	myb36-2	C7	-0.046497404	0.373290168	0.057753967	0.39832947	NA
AT1G69250	esb1-1	C7	-0.202441515	0.248656357	0.20870841	0.726553136	NA
AT1G69250	WT (+CIF2)	C7	0.041850737	0.500832475	0.01060032	0.15267328	NA
AT3G03250	WT	C7	-0.260745645	NA	NA	NA	AtUGP1/UGP/UGP1
AT3G03250	sgn3-3	C7	0.064948957	0.363067882	0.018840605	0.215745573	AtUGP1/UGP/UGP1
AT3G03250	sgn3-3 (+CIF2)	C7	0.19178698	0.500519414	0.001157749	0.03230087	AtUGP1/UGP/UGP1
AT3G03250	esb1-1 sgn3-3	C7	0.119673171	0.43335267	0.004972179	0.093254926	AtUGP1/UGP/UGP1
AT3G03250	sgn3-3 myb36-2	C7	0.001274861	0.291055452	0.058627677	0.401336367	AtUGP1/UGP/UGP1
AT3G03250	myb36-2	C7	-0.000345905	0.302258391	0.050167837	0.370911353	AtUGP1/UGP/UGP1
AT3G03250	esb1-1	C7	-0.130325543	0.207293737	0.180133998	0.682468565	AtUGP1/UGP/UGP1
AT3G03250	WT (+CIF2)	C7	-0.020039014	0.268765133	0.082182718	0.475055744	AtUGP1/UGP/UGP1
AT2G02050	WT	C7	-0.219506698	NA	NA	NA	NA
AT2G02050	sgn3-3	C7	0.072759382	0.338051261	0.052462078	0.379220887	NA
AT2G02050	sgn3-3 (+CIF2)	C7	0.286639373	0.565722328	0.00113362	0.03182035	NA
AT2G02050	esb1-1 sgn3-3	C7	0.135743033	0.405463421	0.019862835	0.222871722	NA
AT2G02050	sgn3-3 myb36-2	C7	-0.030922075	0.204407939	0.239887996	0.769049342	NA
AT2G02050	myb36-2	C7	-0.04835727	0.19537021	0.262250171	0.796626696	NA
AT2G02050	esb1-1	C7	-0.112474899	0.178151943	0.306948563	0.849403014	NA
AT2G02050	WT (+CIF2)	C7	0.044183387	0.315313284	0.070329546	0.439333497	NA
AT2G39040	WT	C7	-0.260692154	NA	NA	NA	NA
AT2G39040	sgn3-3	C7	0.075498829	0.420668589	0.052564936	0.379708161	NA
AT2G39040	sgn3-3 (+CIF2)	C7	0.280935029	0.676408054	0.001706406	0.043436359	NA
AT2G39040	esb1-1 sgn3-3	C7	0.043520479	0.39080855	0.071564564	0.443063291	NA
AT2G39040	sgn3-3 myb36-2	C7	-0.039186119	0.270216905	0.211110405	0.729947021	NA
AT2G39040	myb36-2	C7	0.044839949	0.381298086	0.078126778	0.463260435	NA
AT2G39040	esb1-1	C7	-0.129637402	0.257305802	0.236113686	0.763832525	NA
AT2G39040	WT (+CIF2)	C7	0.042547645	0.366698602	0.090938714	0.499437204	NA
AT1G66900	WT	C7	-0.135545777	NA	NA	NA	NA
AT1G66900	sgn3-3	C7	0.08587282	0.309743207	0.002126648	0.051138354	NA
AT1G66900	sgn3-3 (+CIF2)	C7	0.147271505	0.366056977	0.000237632	0.009348347	NA
AT1G66900	esb1-1 sgn3-3	C7	-0.016390536	0.171747197	0.090501083	0.498250489	NA
AT1G66900	sgn3-3 myb36-2	C7	0.025953904	0.207792674	0.035543113	0.309277474	NA
AT1G66900	myb36-2	C7	0.008323996	0.182303347	0.070552891	0.439986667	NA
AT1G66900	esb1-1	C7	-0.130075009	0.00883598	0.930911317	1	NA
AT1G66900	WT (+CIF2)	C7	0.022815962	0.22193988	0.026709238	0.26437597	NA
AT5G16510	WT	C7	-0.248779182	NA	NA	NA	RGP5
AT5G16510	sgn3-3	C7	-0.079883867	0.230836445	0.079264936	0.466618899	RGP5
AT5G16510	sgn3-3 (+CIF2)	C7	0.237276806	0.597075211	4.00E-06	0.000296259	RGP5
AT5G16510	esb1-1 sgn3-3	C7	0.047516402	0.3668628	0.004966856	0.093208231	RGP5
AT5G16510	sgn3-3 myb36-2	C7	0.069534777	0.392657857	0.002377044	0.055355947	RGP5
AT5G16510	myb36-2	C7	0.063750308	0.384430963	0.003127882	0.067306652	RGP5
AT5G16510	esb1-1	C7	-0.141928704	0.159536533	0.223882551	0.747567187	RGP5
AT5G16510	WT (+CIF2)	C7	0.026267345	0.351201109	0.007097215	0.11830299	RGP5
AT5G03640	WT	C7	-0.203264465	NA	NA	NA	AGC1-8
AT5G03640	sgn3-3	C7	-0.036295722	0.645656702	0.131174522	0.59317888	AGC1-8
AT5G03640	sgn3-3 (+CIF2)	C7	0.169162198	1.314320332	0.001276582	0.034930162	AGC1-8
AT5G03640	esb1-1 sgn3-3	C7	0.130139481	1.210985731	0.003226964	0.068749576	AGC1-8
AT5G03640	sgn3-3 myb36-2	C7	0.142575074	1.24194817	0.002123217	0.051068867	AGC1-8
AT5G03640	myb36-2	C7	0.109180189	1.235315654	0.002506976	0.0574606	AGC1-8
AT5G03640	esb1-1	C7	-0.09086925	0.804202554	0.054542502	0.386911732	AGC1-8
AT5G03640	WT (+CIF2)	C7	0.049221773	0.982012313	0.017729326	0.208295465	AGC1-8
AT1G66750	WT	C7	-0.242958071	NA	NA	NA	AT;CDKD;2/CAK4/CAK4AT/CDKD1;2/CDKD;2
AT1G66750	sgn3-3	C7	-0.031434347	0.593786374	0.061802829	0.41174786	AT;CDKD;2/CAK4/CAK4AT/CDKD1;2/CDKD;2
AT1G66750	sgn3-3 (+CIF2)	C7	0.141681927	0.968283807	0.001729414	0.043803124	AT;CDKD;2/CAK4/CAK4AT/CDKD1;2/CDKD;2
AT1G66750	esb1-1 sgn3-3	C7	0.056281157	0.725815116	0.020828614	0.229121247	AT;CDKD;2/CAK4/CAK4AT/CDKD1;2/CDKD;2
AT1G66750	sgn3-3 myb36-2	C7	0.073442861	0.76200031	0.013392029	0.176642561	AT;CDKD;2/CAK4/CAK4AT/CDKD1;2/CDKD;2
AT1G66750	myb36-2	C7	-0.001842679	0.631544733	0.044606402	0.349252244	AT;CDKD;2/CAK4/CAK4AT/CDKD1;2/CDKD;2
AT1G66750	esb1-1	C7	-0.078359121	0.529898869	0.093403383	0.506058441	AT;CDKD;2/CAK4/CAK4AT/CDKD1;2/CDKD;2
AT1G66750	WT (+CIF2)	C7	0.025619189	0.660667621	0.035004254	0.306636618	AT;CDKD;2/CAK4/CAK4AT/CDKD1;2/CDKD;2
AT2G32270	WT	C7	-0.12581394	NA	NA	NA	ZIP3
AT2G32270	sgn3-3	C7	0.165445897	0.318165434	0.004595504	0.088178896	ZIP3
AT2G32270	sgn3-3 (+CIF2)	C7	0.248984908	0.406301811	0.000281929	0.010725142	ZIP3
AT2G32270	esb1-1 sgn3-3	C7	0.203425625	0.359543831	0.001332698	0.036146262	ZIP3
AT2G32270	sgn3-3 myb36-2	C7	0.263242376	0.421408818	0.000156816	0.006690162	ZIP3
AT2G32270	myb36-2	C7	0.111917803	0.268846733	0.01647276	0.19970818	ZIP3
AT2G32270	esb1-1	C7	-0.00075684	0.149401421	0.183330496	0.687961612	ZIP3
AT2G32270	WT (+CIF2)	C7	0.202692405	0.355858282	0.001479527	0.039101272	ZIP3
AT1G08310	WT	C7	-0.250025541	NA	NA	NA	NA
AT1G08310	sgn3-3	C7	0.016466638	0.532099697	0.034285856	0.303041539	NA
AT1G08310	sgn3-3 (+CIF2)	C7	0.220176246	0.910762072	0.000194272	0.007946989	NA
AT1G08310	esb1-1 sgn3-3	C7	0.075142323	0.62349574	0.012264422	0.167149537	NA
AT1G08310	sgn3-3 myb36-2	C7	0.222989037	0.911630145	0.000160936	0.006831948	NA
AT1G08310	myb36-2	C7	-0.032524177	0.409225537	0.103629364	0.532014012	NA
AT1G08310	esb1-1	C7	-0.116297934	0.363242207	0.148502484	0.628001515	NA
AT1G08310	WT (+CIF2)	C7	0.068872391	0.66269563	0.007240772	0.119891931	NA
AT5G24710	WT	C7	-0.207750432	NA	NA	NA	TWD40-2
AT5G24710	sgn3-3	C7	-0.033067279	0.249413367	0.118643151	0.566515457	TWD40-2
AT5G24710	sgn3-3 (+CIF2)	C7	0.241240196	0.610096579	9.86E-05	0.004576492	TWD40-2
AT5G24710	esb1-1 sgn3-3	C7	0.050338666	0.35625262	0.024669819	0.252238087	TWD40-2
AT5G24710	sgn3-3 myb36-2	C7	-0.027114352	0.261237807	0.096414734	0.513710648	TWD40-2
AT5G24710	myb36-2	C7	-0.114537376	0.132029129	0.408071924	0.941325534	TWD40-2
AT5G24710	esb1-1	C7	-0.165293121	0.141161274	0.376061427	0.914612763	TWD40-2
AT5G24710	WT (+CIF2)	C7	0.083318322	0.410233399	0.009315665	0.14114637	TWD40-2
AT2G29980	WT	C7	-0.267471237	NA	NA	NA	AtFAD3/FAD3
AT2G29980	sgn3-3	C7	0.017581706	0.386015933	0.040751879	0.333292785	AtFAD3/FAD3
AT2G29980	sgn3-3 (+CIF2)	C7	0.294826396	0.73899503	7.58E-05	0.003686792	AtFAD3/FAD3
AT2G29980	esb1-1 sgn3-3	C7	0.020531422	0.386668588	0.04012068	0.330649922	AtFAD3/FAD3
AT2G29980	sgn3-3 myb36-2	C7	-0.020815125	0.330920517	0.077153493	0.460199836	AtFAD3/FAD3
AT2G29980	myb36-2	C7	-0.162266769	0.184656287	0.328059639	0.870963649	AtFAD3/FAD3
AT2G29980	esb1-1	C7	-0.193786586	0.173867302	0.357831328	0.898527098	AtFAD3/FAD3
AT2G29980	WT (+CIF2)	C7	0.177649298	0.628620153	0.000788192	0.024112809	AtFAD3/FAD3
AT1G65920	WT	C7	-0.256417866	NA	NA	NA	NA
AT1G65920	sgn3-3	C7	0.019400967	0.918788228	0.009384658	0.141793679	NA
AT1G65920	sgn3-3 (+CIF2)	C7	0.135174897	1.13507244	0.001071513	0.03050768	NA
AT1G65920	esb1-1 sgn3-3	C7	0.071813043	0.967459733	0.005887653	0.104376002	NA
AT1G65920	sgn3-3 myb36-2	C7	-0.001209171	0.787575634	0.023799432	0.247104327	NA
AT1G65920	myb36-2	C7	-0.174290711	0.276687005	0.451073062	0.975348358	NA
AT1G65920	esb1-1	C7	-0.142163778	0.373796893	0.303314043	0.845425866	NA
AT1G65920	WT (+CIF2)	C7	0.054705803	0.989605954	0.004552158	0.087646705	NA
ATCG00800	WT	C7	-0.890448755	NA	NA	NA	RPS3
ATCG00800	sgn3-3	C7	-0.222735503	1.399157827	0.012017482	0.165111972	RPS3
ATCG00800	sgn3-3 (+CIF2)	C7	0.461736948	2.684023218	1.13E-06	9.73E-05	RPS3
ATCG00800	esb1-1 sgn3-3	C7	0.084405024	2.204117939	6.73E-05	0.003337967	RPS3
ATCG00800	sgn3-3 myb36-2	C7	0.020905447	1.784077282	0.001262259	0.034613995	RPS3
ATCG00800	myb36-2	C7	-0.368124018	1.055239836	0.058481445	0.400829814	RPS3
ATCG00800	esb1-1	C7	-0.241375157	1.58454816	0.004352993	0.085047002	RPS3
ATCG00800	WT (+CIF2)	C7	0.095318309	2.249780445	4.77E-05	0.002503215	RPS3
AT3G07660	WT	C7	-0.205304579	NA	NA	NA	NA
AT3G07660	sgn3-3	C7	-0.078401139	0.18704861	0.186002505	0.692815964	NA
AT3G07660	sgn3-3 (+CIF2)	C7	0.135763592	0.444851468	0.001383654	0.037149624	NA
AT3G07660	esb1-1 sgn3-3	C7	0.074301414	0.356291329	0.010872083	0.15522641	NA
AT3G07660	sgn3-3 myb36-2	C7	-0.016818893	0.24890638	0.072723986	0.446931114	NA
AT3G07660	myb36-2	C7	-0.13039613	0.101380073	0.47217505	0.989634019	NA
AT3G07660	esb1-1	C7	-0.089087379	0.14783307	0.29318928	0.83350028	NA
AT3G07660	WT (+CIF2)	C7	0.116647399	0.425003236	0.002246831	0.053237443	NA
AT5G43590	WT	C5	-0.439177619	NA	NA	NA	NA
AT5G43590	sgn3-3	C5	-0.098228168	1.139220708	0.008162111	0.129614682	NA
AT5G43590	sgn3-3 (+CIF2)	C5	-0.151790105	0.993009544	0.021370746	0.232580155	NA
AT5G43590	esb1-1 sgn3-3	C5	0.181813856	1.879970846	6.03E-06	0.000422167	NA
AT5G43590	sgn3-3 myb36-2	C5	0.320455735	2.235506034	4.16E-08	5.03E-06	NA
AT5G43590	myb36-2	C5	0.846408754	3.209915492	1.46E-15	5.82E-13	NA
AT5G43590	esb1-1	C5	-0.031385417	1.373655154	0.001139594	0.031945338	NA
AT5G43590	WT (+CIF2)	C5	0.133614728	1.77678468	1.92E-05	0.001154177	NA
AT1G01660	WT	C5	-0.256775453	NA	NA	NA	NA
AT1G01660	sgn3-3	C5	-0.007245041	0.486120591	0.126963313	0.583962613	NA
AT1G01660	sgn3-3 (+CIF2)	C5	-0.124258317	0.26972359	0.400371446	0.934800448	NA
AT1G01660	esb1-1 sgn3-3	C5	0.115411072	0.790024528	0.011332446	0.159232747	NA
AT1G01660	sgn3-3 myb36-2	C5	0.129503341	0.817660935	0.007724887	0.125229618	NA
AT1G01660	myb36-2	C5	0.59476053	1.731060638	7.63E-09	1.07E-06	NA
AT1G01660	esb1-1	C5	0.005451256	0.548490076	0.081039665	0.471722865	NA
AT1G01660	WT (+CIF2)	C5	0.03787568	0.620864954	0.047591549	0.361280771	NA
AT1G61080	WT	C5	-0.299630147	NA	NA	NA	NA
AT1G61080	sgn3-3	C5	-0.045303944	1.053929359	0.021440478	0.233003469	NA
AT1G61080	sgn3-3 (+CIF2)	C5	-0.05858475	0.950816832	0.037895961	0.320623794	NA
AT1G61080	esb1-1 sgn3-3	C5	0.205724791	1.830058072	2.88E-05	0.00163679	NA
AT1G61080	sgn3-3 myb36-2	C5	0.164413577	1.749398909	5.43E-05	0.002795571	NA
AT1G61080	myb36-2	C5	0.658679754	2.850651115	1.55E-11	3.63E-09	NA
AT1G61080	esb1-1	C5	0.025946118	1.298730252	0.003647111	0.075092331	NA
AT1G61080	WT (+CIF2)	C5	-0.027753918	1.013228157	0.025645646	0.25833905	NA
AT1G45145	WT	C5	-0.190137157	NA	NA	NA	ATH5/ATTRX5/LIV1/TRX-h5/TRX5
AT1G45145	sgn3-3	C5	-0.060546939	0.132043014	0.306814757	0.849293998	ATH5/ATTRX5/LIV1/TRX-h5/TRX5
AT1G45145	sgn3-3 (+CIF2)	C5	-0.108429776	0.078389101	0.543986049	1	ATH5/ATTRX5/LIV1/TRX-h5/TRX5
AT1G45145	esb1-1 sgn3-3	C5	0.162274042	0.355994263	0.005834713	0.103749034	ATH5/ATTRX5/LIV1/TRX-h5/TRX5
AT1G45145	sgn3-3 myb36-2	C5	0.105621001	0.298520638	0.020736279	0.228504193	ATH5/ATTRX5/LIV1/TRX-h5/TRX5
AT1G45145	myb36-2	C5	0.513246103	0.723461398	2.07E-08	2.69E-06	ATH5/ATTRX5/LIV1/TRX-h5/TRX5
AT1G45145	esb1-1	C5	0.034363507	0.241819499	0.061122616	0.409593056	ATH5/ATTRX5/LIV1/TRX-h5/TRX5
AT1G45145	WT (+CIF2)	C5	-0.058675745	0.157083119	0.223912064	0.747570361	ATH5/ATTRX5/LIV1/TRX-h5/TRX5
AT3G23870	WT	C5	-0.1849634	NA	NA	NA	ENOR3L2
AT3G23870	sgn3-3	C5	0.053453325	0.449677976	0.054877519	0.388259561	ENOR3L2
AT3G23870	sgn3-3 (+CIF2)	C5	-0.044988547	0.245420079	0.297802315	0.839025842	ENOR3L2
AT3G23870	esb1-1 sgn3-3	C5	0.097359875	0.519905555	0.025180863	0.255717571	ENOR3L2
AT3G23870	sgn3-3 myb36-2	C5	0.089808438	0.548956234	0.015947041	0.19611611	ENOR3L2
AT3G23870	myb36-2	C5	0.196787672	0.739993364	0.001196106	0.033150689	ENOR3L2
AT3G23870	esb1-1	C5	-0.034589888	0.356379764	0.126346436	0.582662682	ENOR3L2
AT3G23870	WT (+CIF2)	C5	-0.030729543	0.276469578	0.237959033	0.766220136	ENOR3L2
AT1G18430	WT	C5	-0.176536389	NA	NA	NA	NA
AT1G18430	sgn3-3	C5	0.051345581	0.769035574	0.055269743	0.389730073	NA
AT1G18430	sgn3-3 (+CIF2)	C5	-0.048956991	0.523037304	0.196770513	0.709101833	NA
AT1G18430	esb1-1 sgn3-3	C5	0.108060552	0.938094835	0.017579499	0.207130637	NA
AT1G18430	sgn3-3 myb36-2	C5	0.094468656	0.89213131	0.021743809	0.235042417	NA
AT1G18430	myb36-2	C5	0.240644396	1.303917512	0.000712222	0.022279368	NA
AT1G18430	esb1-1	C5	-0.078852769	0.401836498	0.323510406	0.866167045	NA
AT1G18430	WT (+CIF2)	C5	-0.016765169	0.736136431	0.063950155	0.418497239	NA
AT1G26360	WT	C5	-0.19417987	NA	NA	NA	ATMES13/MES13
AT1G26360	sgn3-3	C5	0.120038749	0.890057396	0.027976588	0.271207951	ATMES13/MES13
AT1G26360	sgn3-3 (+CIF2)	C5	0.04635767	0.678301669	0.095805323	0.512284182	ATMES13/MES13
AT1G26360	esb1-1 sgn3-3	C5	0.194260719	1.06143165	0.008015895	0.128176285	ATMES13/MES13
AT1G26360	sgn3-3 myb36-2	C5	0.139034485	0.96104324	0.015370047	0.192160175	ATMES13/MES13
AT1G26360	myb36-2	C5	0.430382032	1.671827483	1.80E-05	0.001095179	ATMES13/MES13
AT1G26360	esb1-1	C5	0.050770434	0.78004105	0.05347953	0.382955854	ATMES13/MES13
AT1G26360	WT (+CIF2)	C5	0.067143266	0.764461322	0.058754537	0.401826834	ATMES13/MES13
AT3G20390	WT	C5	-0.110782209	NA	NA	NA	RidA
AT3G20390	sgn3-3	C5	0.043142448	0.159017135	0.009211902	0.140154134	RidA
AT3G20390	sgn3-3 (+CIF2)	C5	-0.05234971	0.059448007	0.330036408	0.873044983	RidA
AT3G20390	esb1-1 sgn3-3	C5	0.039445905	0.158514665	0.009319302	0.141178825	RidA
AT3G20390	sgn3-3 myb36-2	C5	0.059267639	0.177789163	0.003339509	0.070388962	RidA
AT3G20390	myb36-2	C5	0.15862494	0.277312861	4.98E-06	0.000358404	RidA
AT3G20390	esb1-1	C5	0.000554968	0.117851572	0.053009842	0.381269229	RidA
AT3G20390	WT (+CIF2)	C5	-0.018371315	0.10741913	0.077988876	0.462829133	RidA
AT3G55940	WT	C5	-0.037946587	NA	NA	NA	PLC7
AT3G55940	sgn3-3	C5	-0.06880709	-0.034154793	0.869080534	1	PLC7
AT3G55940	sgn3-3 (+CIF2)	C5	-0.150530873	-0.170707309	0.410313848	0.943289172	PLC7
AT3G55940	esb1-1 sgn3-3	C5	0.142764185	0.24480157	0.231801218	0.757942651	PLC7
AT3G55940	sgn3-3 myb36-2	C5	0.254726905	0.41324	0.040955294	0.334045316	PLC7
AT3G55940	myb36-2	C5	0.420456985	0.624750271	0.002017463	0.049183174	PLC7
AT3G55940	esb1-1	C5	-0.035457182	-0.000660599	0.997438348	1	PLC7
AT3G55940	WT (+CIF2)	C5	-0.077672453	-0.087400658	0.672022612	1	PLC7
AT2G24850	WT	C5	-0.225706144	NA	NA	NA	TAT/TAT3
AT2G24850	sgn3-3	C5	-0.12225939	0.186240849	0.81872713	1	TAT/TAT3
AT2G24850	sgn3-3 (+CIF2)	C5	-0.157644158	0.191504447	0.811870128	1	TAT/TAT3
AT2G24850	esb1-1 sgn3-3	C5	0.236441621	1.87891808	0.010266932	0.149610602	TAT/TAT3
AT2G24850	sgn3-3 myb36-2	C5	0.47700397	2.906371853	4.22E-05	0.002259231	TAT/TAT3
AT2G24850	myb36-2	C5	0.71236371	3.408792437	1.44E-06	0.000120286	TAT/TAT3
AT2G24850	esb1-1	C5	-0.105094072	0.516071751	0.508538096	1	TAT/TAT3
[truncated: 26,513 more rows]
