# Supplementary material for: Two chemically distinct root lignin barriers control solute and water balance
Source: Nat Commun. 2021 Apr 19;12:2320. doi: 10.1038/s41467-021-22550-0 (PMC8055973; doi:10.1038/s41467-021-22550-0)
Supplement: Supplementary file 7 — Supplementary Data 4 [file 41467_2021_22550_MOESM7_ESM.xlsx]

## Sheet: Sheet1
AT4G36430	PER49	Forward	ATCACTGACCTTGTCGCTCTC
		Reverse	GTTAGCAGCGAAGGATTGTTC
AT5G05340	PER52	Forward	GACTCCGTCGTAGCCCTTG
		Reverse	GGGATTGTCCGATCGTGTGT
AT4G14450	PH1	Forward	GCGATCCCTCTCCTTTCACC
		Reverse	GGTGGGACAAACGTTGTTGG
AT3G23250	MYB15	Forward	AGGAGTAAAGTGAAATGGTGCAA
		Reverse	ACGTAGACTCTTTGATTACTTGTCA
AT3G59740	LECTIN RECEPTOR KINASE	Forward	GTTCTACTCGACCACGGCAT
		Reverse	TCTGTGCTTGTGGTTGCTCT
AT2G18660	PLANT NATRIURETIC PEPTIDE A	Forward	CTCCCTACACTAGGTCTGCG
		Reverse	ATCGAACCCTGTACCTCCGA
AT4G23260	CYSTEINE-RICH RLK 18	Forward	TCATCAAGATTCGCGGCTGA
		Reverse	TGGCAACAGTTTGGTCCACT
AT2G19190	FRK1	Forward	TCGACTCGCCAAATGAACGA
		Reverse	ACGCTGATCCACGATTCCTC
AT1G11330	RDA2	Forward	GGGTTGTTGGAACATACGGC
		Reverse	CACAGCTTCCAAGCATAAGCC
AT5G61890	ERF114	Forward	CGGTGGGTATGGGAGTGGTA
		Reverse	GTTGCCTAGAAGAGCCACCA
AT4G22470	DHYPRP1	Forward	ACTGGTAGGGCAGAGCCA
		Reverse	CATCATGGGCAGCTAAAGCC
AT4G24550	CLATHRIN	Forward	AGCATACACTGCGTGCAAAG
		Reverse	TCGCCTGTGTCACATATCTC
