# Supplementary material for: Two chemically distinct root lignin barriers control solute and water balance
Source: Nat Commun. 2021 Apr 19;12:2320. doi: 10.1038/s41467-021-22550-0 (PMC8055973; doi:10.1038/s41467-021-22550-0)
Supplement: Supplementary file 9 — Source Data [file 41467_2021_22550_MOESM9_ESM.xlsx]

## Sheet: Fig. 1 d
Fig. 1d
	Percentage of root length permeable to propidium iodide
Genotypes	col	sgn3.3	myb36.2	sgn3.3 myb36.2				p-values	col	sgn3.3	myb36.2	sgn3.3 myb36.2
	9	51.5789	20.1835	100				col	1	< 0.00001	< 0.00001	< 0.00001
	9.78261	40.566	20	100				sgn3.3		1	< 0.00001	< 0.00001
	9.09091	82.6667	17.757	100				myb36.2			1	< 0.00001
	10.1124	57.8313	20.3883	100				sgn3.3 myb36.2				1
	7.40741	39.5833	18.5567	98.0952
	8.03571	51.4851	18.8119	94.2308
	9.09091	61.3636	17.5926	100
	9.61538	53.2609	20.5882	100
	10.1124	50.495	23.4694	100
	9.1954	50.5051	20.2247	92.6316
	8.08081	58.2524	23.0769	100
	12.0482	42.8571	18.2796	100
	10.6796	46.0526	18.8119	96.8085
	7.69231	50	16.8224	100
	9.47368	59.5506	21.7391	100
	11.828	48.8372	19.1011	100
	11.1111	45.977	18.75	95.5556
	9.80392	54.6392	21.5909	100
			17.7515

## Sheet: Fig. 1e
Fig. 1e
	Percentage of total root length for the following zones:
Genotypes	Unsuberised	Discontinuously suberised	Continuously suberised			p-values Unsuberised	col	sgn3.3	myb36.2	sgn3.3 myb36.2
WT	28	15	57			col	1	0.17068	0.01468	0.87288
WT	25	19.7917	55.2083			sgn3.3		1	0.00338	0.22628
WT	31.1111	15.5556	53.3333			myb36.2			1	0.0151
WT	27.4725	16.4835	56.044			sgn3.3 myb36.2				1
WT	23.1481	20.3704	56.4815
sgn3.3	31.5789	20	48.4211
sgn3.3	31.1321	16.9811	51.8868			p-values Discontinuously suberised	col	sgn3.3	myb36.2	sgn3.3 myb36.2
sgn3.3	37.3333	21.3333	41.3333			col	1	0.41222	0.00578	0.10524
sgn3.3	25.3012	27.7108	46.988			sgn3.3		1	0.00338	0.61708
sgn3.3	26.0417	18.75	55.2083			myb36.2			1	0.00214
sgn3.3	28.7129	13.8614	57.4257			sgn3.3 myb36.2				1
myb36.2	20.1835	1.83486	77.9817
myb36.2	20	1	79
myb36.2	15.8879	0.934579	83.1776			p-values Continuously suberised	col	sgn3.3	myb36.2	sgn3.3 myb36.2
myb36.2	22.3301	2.91262	74.7573			col	1	0.1443	0.00578	0.03486
myb36.2	24.7423	1.03093	74.2268			sgn3.3		1	0.00338	0.71884
myb36.2	23.7624	1.9802	74.2574			myb36.2			1	0.00214
myb36.2	15.7407	0.925926	83.3333			sgn3.3 myb36.2				1
sgn3.3 myb36.2	32.2222	17.7778	50
sgn3.3 myb36.2	24.7619	26.6667	48.5714
sgn3.3 myb36.2	22.7273	23.6364	53.6364
sgn3.3 myb36.2	21.2121	23.2323	55.5556
sgn3.3 myb36.2	31.0345	16.092	52.8736
sgn3.3 myb36.2	28.4091	17.0455	54.5455
sgn3.3 myb36.2	26.9231	26.9231	46.1538

## Sheet: Fig. 2a-b
Fig. 2a-b
	Raman shift / cm-1
	Wavenumber cm-1	Xylem lignin	Casparian strip lignin	Xylem lignin (+CIF2)	Endodermal cell-corner lignin (+CIF2)
	500.601	0	0	0	0
	504.18	0	0	0.00141458	0
	507.754	0	0	0.00165505	0
	511.33	0	0	0.00058003	0
	514.902	0	0	0.000945181	0
	518.475	0	0	0.00192982	0
	522.044	0	0	0.00240074	0.000109482
	525.614	0.00375322	0	0.00318769	0.000892249
	529.18	0.00648236	0	0.00645719	0.00112475
	532.745	0.0061387	0	0.00936602	0.00188693
	536.311	0.00373549	0	0.00975365	0.0030509
	539.873	0.00412223	0	0.00933848	0.00425077
	543.434	0.0019266	0	0.00834123	0.00542803
	546.996	0	0	0.00752714	0.0068364
	550.554	0	0	0.00731106	0.00739119
	554.112	0.00106324	0	0.00859236	0.00725244
	557.668	0	0	0.0065991	0.0074989
	561.222	0	0	0.00170834	0.00723055
	564.776	0	0	0.00193727	0.00611322
	568.328	0	0	0.000654797	0.0054434
	571.877	0	0	0	0.00529131
	575.426	0	0	0	0.00439832
	578.975	0	0	0.000553501	0.00246468
	582.52	0	0	0	0.000396657
	586.065	0	0	0	0
	589.61	0	0	0.00253658	0
	593.151	0	0	0.00367466	0
	596.691	0	0	0.00514839	0
	600.23	0	0	0.00706405	0
	603.769	0	0	0.00767733	0
	607.305	0	0	0.00743879	0
	610.84	0	0	0.00552243	0
	614.373	0	0	0.00827159	0
	617.905	0	0	0.00792075	0.0047983
	621.438	0	0	0.00509057	0.0104392
	624.967	0	0	0.00539119	0.0148915
	628.494	0	0	0.0085474	0.018482
	632.021	0	0	0.00963224	0.0205629
	635.546	0.00326079	0.00834606	0.0119075	0.021864
	639.07	0.00466967	0.0120473	0.013534	0.0224987
	642.594	0.00735153	0.0128014	0.0146414	0.0229889
	646.115	0.00681682	0.0108776	0.0124279	0.0234188
	649.634	0.00960212	0.00760278	0.00975245	0.0230552
	653.152	0.00653173	0.00361756	0.00566614	0.0228734
	656.669	0.0032669	0	0.00601777	0.0213589
	660.185	0	0	0.00668531	0.0198921
	663.699	0	0	0.0106101	0.0177855
	667.212	0	0	0.0111413	0.0169523
	670.723	0	0	0.00898983	0.0150879
	674.235	0	0	0.00713844	0.0134203
	677.744	0	0	0.0076091	0.0128428
	681.251	0	0	0.00798019	0.0123277
	684.757	0	0	0.00737767	0.0130059
	688.261	0	0	0.00467969	0.0143229
	691.765	0	0	0.00598859	0.0156831
	695.266	0	0	0.00472819	0.0160204
	698.767	0	0	0.000879328	0.0176157
	702.266	0	0	0.00153042	0.0200718
	705.764	0	0	0.00419293	0.0217314
	709.26	0	0	0.00712855	0.0240572
	712.755	0	0	0.00815043	0.0252377
	716.249	0	0	0.0111371	0.0262518
	719.742	0	0	0.0123774	0.0268814
	723.233	0	0	0.0144629	0.0278673
	726.722	0	0	0.0162081	0.0285668
	730.209	0	0	0.0170576	0.0288581
	733.696	0	0	0.015565	0.0296324
	737.181	0.000508424	0	0.013374	0.0297929
	740.666	0.00105755	0	0.0145329	0.0290919
	744.149	0	0	0.0119726	0.0279416
	747.63	0	0	0.0104418	0.0278188
	751.111	0	0	0.0105655	0.0267242
	754.589	0	0	0.00944876	0.0254977
	758.067	0	0	0.00633271	0.023708
	761.543	0	0	0.00398314	0.0219144
	765.016	0	0.00697289	0.00620465	0.0209957
	768.49	0	0.0188522	0.00741352	0.0196088
	771.962	0	0.024794	0.00847765	0.0196529
	775.433	0.00209756	0.029994	0.00985249	0.0198621
	778.903	0.00406887	0.0326843	0.0122654	0.020277
	782.369	0.00801299	0.0353289	0.0131403	0.0201762
	785.836	0.0114935	0.0368138	0.0151218	0.0202296
	789.301	0.0125332	0.0402083	0.0173643	0.0202725
	792.766	0.00891849	0.0387853	0.0163062	0.0208602
	796.228	0.00845767	0.0377708	0.019496	0.0222431
	799.688	0.00640289	0.0354227	0.0206975	0.0227408
	803.148	0.00515582	0.034442	0.0224117	0.0240205
	806.607	0.00282421	0.0339009	0.0226815	0.0247975
	810.065	0.00281808	0.0327493	0.0230689	0.0254091
	813.519	0.000584035	0.0255012	0.0271484	0.0250126
	816.974	0.00102117	0.0209553	0.0270655	0.0240926
	820.427	0.00157792	0.0171357	0.0262531	0.0231501
	823.878	0.000839969	0.0143672	0.0247734	0.0229871
	827.329	0.00156633	0.0124423	0.0251545	0.0215472
	830.778	0.00271672	0.011883	0.0270368	0.0203248
	834.227	0.000759882	0.0153305	0.023974	0.019289
	837.671	0	0.0183612	0.0211121	0.0179666
	841.117	0	0.0190556	0.0184865	0.0166322
	844.561	0	0.0178535	0.0178935	0.0165005
	848.002	0	0.0186769	0.0152869	0.0164758
	851.444	0	0.0223399	0.0152533	0.0156709
	854.883	0	0.023145	0.0141886	0.0152373
	858.322	0	0.0231138	0.0135049	0.0139716
	861.759	0	0.0221184	0.0135121	0.0128597
	865.194	0	0.0180658	0.0104332	0.0115734
	868.629	0	0.0205548	0.0102264	0.0110906
	872.061	0	0.021481	0.0108618	0.0107706
	875.493	0	0.0218852	0.0128827	0.00959331
	878.924	0	0.0239592	0.011931	0.00850417
	882.352	0	0.0255546	0.0120853	0.00711782
	885.78	0	0.0212844	0.0125237	0.00549128
	889.206	0	0.0197378	0.0120511	0.00444661
	892.632	0	0.0130893	0.0107756	0.0032541
	896.054	0	0.0098106	0.00724201	0.00190307
	899.477	0.00146678	0.00488858	0.00473174	1.62273e-05
	902.897	0	0.00128587	1.78256e-05	0.00504559
	906.318	0.0061184	0.00963138	0.00524519	0.010135
	909.735	0.0124715	0.0142897	0.00852093	0.0148334
	913.154	0.0170156	0.020859	0.0114013	0.0202893
	916.568	0.0184983	0.0278459	0.0184072	0.0251775
	919.984	0.0139952	0.0323379	0.024496	0.0289723
	923.396	0.0124009	0.0343151	0.0297701	0.030948
	926.809	0.00881895	0.0354425	0.0317393	0.0323372
	930.218	0.00408467	0.0373461	0.0321959	0.0317573
	933.626	0.00545833	0.038639	0.0343561	0.0307118
	937.035	0.00136251	0.0378028	0.0325756	0.0289251
	940.441	0.00458278	0.0392213	0.0308484	0.0265581
	943.847	0.00550399	0.0415477	0.0268079	0.0237352
	947.25	0.00469147	0.0423434	0.0230379	0.0214668
	950.652	0.00210614	0.0405377	0.0208742	0.0185958
	954.055	0	0.0364461	0.0202198	0.0153546
	957.454	0.00208217	0.0363422	0.0148085	0.0129923
	960.854	0.00459569	0.0349748	0.0140237	0.0116016
	964.25	0.00831895	0.0325722	0.0152566	0.0114006
	967.645	0.0117878	0.0308274	0.0162632	0.0114174
	971.041	0.0148872	0.0279399	0.0171203	0.0120139
	974.434	0.0162564	0.0252686	0.0171263	0.0139208
	977.825	0.0188187	0.0263319	0.0168091	0.0164175
	981.216	0.0209463	0.0255846	0.0176809	0.0190545
	984.606	0.0222018	0.0264519	0.0186108	0.0230068
	987.994	0.0289762	0.0292238	0.0192709	0.0269752
	991.38	0.0331146	0.0367311	0.0199855	0.0305874
	994.767	0.0332672	0.0417208	0.02622	0.0337521
	998.151	0.0320664	0.0459362	0.0285615	0.0347308
	1001.53	0.0347461	0.047276	0.0269804	0.0351845
	1004.91	0.0360202	0.0483414	0.0276798	0.0343578
	1008.3	0.038008	0.0463706	0.0278218	0.0336565
	1011.67	0.0378871	0.0461698	0.0292828	0.0332319
	1015.05	0.0354966	0.0442562	0.0305316	0.0313272
	1018.43	0.033326	0.0399095	0.029322	0.0291599
	1021.8	0.030108	0.0347099	0.0310494	0.0273661
	1025.18	0.025556	0.0290413	0.0285574	0.0251584
	1028.55	0.0214615	0.0230519	0.030019	0.0241216
	1031.92	0.0216773	0.0182152	0.028075	0.0233894
	1035.29	0.0232519	0.0138892	0.0276268	0.0230046
	1038.66	0.0285645	0.0129716	0.0264703	0.0227681
	1042.03	0.0269598	0.0121569	0.0258908	0.0230533
	1045.39	0.0317327	0.0117544	0.0239547	0.0230222
	1048.76	0.035791	0.01412	0.0245845	0.0234399
	1052.12	0.0389265	0.0128806	0.0254872	0.0227618
	1055.48	0.0414924	0.0143886	0.0274287	0.0225848
	1058.84	0.041449	0.0112863	0.0285126	0.0220837
	1062.2	0.0406871	0.00656599	0.0312701	0.0205023
	1065.56	0.0422097	0.00408491	0.0328255	0.0197214
	1068.92	0.0416619	0.00277033	0.0347119	0.0185973
	1072.27	0.0407639	0.00343399	0.0345273	0.0179598
	1075.63	0.0432475	0.00223326	0.0343986	0.0174692
	1078.98	0.0466144	0	0.033291	0.0165896
	1082.33	0.0491935	0	0.0338163	0.0158097
	1085.68	0.0549679	0	0.0321957	0.0152687
	1089.03	0.0556559	0	0.0306982	0.0156698
	1092.38	0.0642639	0	0.0290333	0.0161698
	1095.73	0.0664431	0.00041969	0.0295993	0.0177914
	1099.07	0.0694373	0.000701095	0.0301776	0.0187128
	1102.42	0.0702916	0.00366222	0.0311126	0.0197905
	1105.76	0.0717607	0.00662924	0.0344406	0.0204462
	1109.1	0.0717099	0.00708291	0.0399582	0.0222135
	1112.44	0.0721018	0.00574389	0.0405276	0.0242208
	1115.78	0.0731416	0.00737534	0.0424269	0.0263208
	1119.12	0.0711074	0.00951146	0.0450893	0.0293909
	1122.45	0.0754672	0.0119047	0.0500734	0.0320145
	1125.79	0.0776068	0.014684	0.0545392	0.034122
	1129.12	0.082263	0.020492	0.0590792	0.0369147
	1132.46	0.0833494	0.0236759	0.0615154	0.0394894
	1135.79	0.0843744	0.0298709	0.0625971	0.0418637
	1139.12	0.0879373	0.0335943	0.0625495	0.0435211
	1142.45	0.0857529	0.0383187	0.0614605	0.0463067
	1145.77	0.0837058	0.0405271	0.0597573	0.0475535
	1149.1	0.0779264	0.0410514	0.0571654	0.0478927
	1152.42	0.0717685	0.0400345	0.0525619	0.0475308
	1155.75	0.0646025	0.0374237	0.0484278	0.0475357
	1159.07	0.0553611	0.0335718	0.0436	0.0463262
	1162.39	0.0470959	0.0330833	0.0377336	0.0455274
	1165.71	0.0377109	0.0322601	0.0348518	0.0424056
	1169.03	0.034762	0.0336987	0.0313177	0.0396125
	1172.35	0.0311931	0.0342848	0.028166	0.0373132
	1175.66	0.0288203	0.0321408	0.027248	0.0363069
	1178.98	0.0232392	0.032447	0.0283239	0.0353911
	1182.29	0.0207675	0.0337752	0.0300058	0.0353163
	1185.6	0.0189563	0.0340227	0.0310684	0.0347528
	1188.92	0.0189283	0.0364799	0.0321583	0.0348113
	1192.22	0.0183989	0.0386639	0.0350144	0.034666
	1195.53	0.0187134	0.0376257	0.0355606	0.0347909
	1198.84	0.0183007	0.0411517	0.0322899	0.0358351
	1202.15	0.0202979	0.0402669	0.0320468	0.0364414
	1205.45	0.0193725	0.0417083	0.0324338	0.0364281
	1208.75	0.0223866	0.045652	0.0307291	0.0368391
	1212.06	0.0237876	0.0480077	0.0308844	0.0359778
	1215.36	0.0280111	0.0518475	0.0290202	0.0373547
	1218.66	0.0315655	0.0570631	0.0297761	0.0388428
	1221.96	0.0321456	0.0601728	0.0328811	0.0405374
	1225.25	0.0323531	0.0660048	0.036377	0.0423192
	1228.55	0.0323384	0.0695315	0.0376042	0.0435971
	1231.84	0.0337791	0.0725682	0.0394434	0.0437554
	1235.14	0.0367808	0.0765659	0.040825	0.0444349
	1238.43	0.0380025	0.074829	0.0417197	0.0439302
	1241.72	0.0371723	0.0693958	0.0416599	0.0439209
	1245.01	0.0374651	0.0672728	0.0423589	0.0440206
	1248.3	0.0390773	0.061847	0.0449044	0.0441926
	1251.58	0.0390795	0.0620794	0.0467997	0.044853
	1254.87	0.0433521	0.0605153	0.0480117	0.0452094
	1258.15	0.0481406	0.0597117	0.0507475	0.0454468
	1261.44	0.0518269	0.0594138	0.0545807	0.0456788
	1264.72	0.0538427	0.0596879	0.0608087	0.046207
	1268	0.0543297	0.0615693	0.0647191	0.0456265
	1271.28	0.0539449	0.0623014	0.0675713	0.0458058
	1274.56	0.0539791	0.0627079	0.0677397	0.0454457
	1277.84	0.0560004	0.0659467	0.0669645	0.0456762
	1281.11	0.0579536	0.0691741	0.0642762	0.0468664
	1284.39	0.0586827	0.0706449	0.0632599	0.0474349
	1287.66	0.0570828	0.0726035	0.0630546	0.0494718
	1290.93	0.059239	0.0760816	0.0647129	0.0519482
	1294.2	0.0609821	0.0769184	0.0623287	0.0553821
	1297.47	0.065895	0.0792506	0.0636857	0.059235
	1300.74	0.071769	0.0811277	0.0661599	0.0618125
	1304.01	0.0752862	0.0827434	0.0655722	0.0648595
	1307.27	0.0755712	0.0851805	0.0691834	0.0668155
	1310.54	0.0758254	0.0882718	0.0708143	0.0682446
	1313.8	0.0760414	0.0915496	0.0708488	0.0679964
	1317.07	0.0752817	0.0940918	0.0714719	0.0681456
	1320.33	0.0759629	0.0965875	0.0705533	0.0682363
	1323.59	0.0747838	0.0993019	0.0702135	0.0688331
	1326.85	0.0758185	0.102251	0.0722962	0.0697129
	1330.1	0.0779532	0.108551	0.0750199	0.0710238
	1333.36	0.079827	0.110278	0.0778601	0.0727823
	1336.61	0.0796098	0.112564	0.0772518	0.0741246
	1339.87	0.0799961	0.109994	0.0764908	0.0759365
	1343.12	0.0809773	0.11005	0.0766723	0.0776519
	1346.37	0.0825128	0.110842	0.0761439	0.0777609
	1349.62	0.0809536	0.110341	0.0743342	0.0783501
	1352.87	0.0778006	0.105013	0.0730462	0.0773978
	1356.12	0.0796369	0.105384	0.0734363	0.0757029
	1359.36	0.0802736	0.104431	0.0736369	0.0741446
	1362.61	0.0799535	0.105343	0.0714259	0.0722043
	1365.85	0.0786233	0.105215	0.0689654	0.0697444
	1369.09	0.078203	0.108136	0.0676243	0.0661552
	1372.34	0.083282	0.107552	0.0684102	0.0628329
	1375.58	0.0842443	0.11115	0.0684854	0.0598688
	1378.82	0.082611	0.110746	0.0686571	0.055944
	1382.05	0.0807583	0.112218	0.0657004	0.0518069
	1385.29	0.0775567	0.110192	0.0647683	0.0486051
	1388.52	0.07208	0.104344	0.0616665	0.0456583
	1391.76	0.069627	0.0969357	0.0579908	0.0426218
	1394.99	0.063265	0.0882819	0.0533718	0.0397487
	1398.22	0.0572477	0.0778951	0.0516785	0.0374067
	1401.45	0.0565485	0.072661	0.0486149	0.0363802
	1404.68	0.0511952	0.0669204	0.0438682	0.0359504
	1407.91	0.0472968	0.0632326	0.0415232	0.0359976
	1411.14	0.047811	0.0613226	0.0394388	0.036395
	1414.36	0.0471787	0.0630258	0.0399168	0.0367592
	1417.59	0.0503475	0.0625559	0.0431607	0.0374907
	1420.81	0.0529895	0.0666067	0.0469424	0.0389096
	1424.03	0.0530759	0.0674655	0.0505379	0.0404761
	1427.25	0.0541021	0.0691954	0.0525499	0.0420781
	1430.47	0.052818	0.0696647	0.0543901	0.0431862
	1433.69	0.0499617	0.0702636	0.0531627	0.0432674
	1436.91	0.048755	0.0722773	0.0540134	0.042254
	1440.12	0.0443443	0.0706896	0.0513587	0.0408558
	1443.34	0.0418354	0.0689839	0.0521595	0.0392109
	1446.55	0.0382497	0.0616204	0.0510945	0.0368026
	1449.76	0.0355697	0.0553703	0.0487806	0.034435
	1452.98	0.0350139	0.0490453	0.0481737	0.0330806
	1456.19	0.0351245	0.0443766	0.046041	0.0319808
	1459.39	0.0350575	0.0426824	0.0447413	0.0306047
	1462.6	0.0365572	0.040393	0.0448822	0.0305529
	1465.81	0.0395176	0.0417293	0.044608	0.0313676
	1469.01	0.0384483	0.0429144	0.0440414	0.0317929
	1472.22	0.0396686	0.0437672	0.0426301	0.0316047
	1475.42	0.0389379	0.0447006	0.0400853	0.0313492
	1478.62	0.0365858	0.0448373	0.0374384	0.0305926
	1481.82	0.0345879	0.040919	0.034149	0.0300344
	1485.02	0.0289248	0.0370186	0.0320989	0.0293365
	1488.22	0.0242894	0.0360595	0.0313855	0.0288949
	1491.41	0.0206682	0.0318704	0.0284324	0.0278256
	1494.61	0.017399	0.0307566	0.0287275	0.027898
	1497.8	0.0178828	0.0293989	0.0266075	0.0282217
	1500.99	0.0170982	0.0303595	0.0271097	0.028185
	1504.19	0.0171194	0.0307581	0.0287517	0.0279267
	1507.38	0.01457	0.0323273	0.028838	0.02786
	1510.57	0.0161658	0.0337884	0.0290472	0.0276495
	1513.76	0.0170389	0.0349824	0.0295385	0.02778
	1516.94	0.0175612	0.0353279	0.0281269	0.0271925
	1520.13	0.0174838	0.0370585	0.0266912	0.0260864
	1523.31	0.0192421	0.0356316	0.0266698	0.0257175
	1526.5	0.0193201	0.0338665	0.0248259	0.0252732
	1529.68	0.0175898	0.0349841	0.0242569	0.0257504
	1532.86	0.0179482	0.0341439	0.0223104	0.0268264
	1536.04	0.0177576	0.0341696	0.0212978	0.0269445
	1539.22	0.0187135	0.0338056	0.0207357	0.0279463
	1542.39	0.0185877	0.0305967	0.02205	0.0293799
	1545.57	0.0188911	0.0312552	0.0244289	0.030825
	1548.75	0.0191663	0.0295651	0.0257459	0.0322084
	1551.92	0.0179116	0.0290972	0.0278658	0.0345813
	1555.09	0.0190668	0.0277757	0.0291137	0.0369961
	1558.27	0.0185017	0.0294787	0.0297427	0.0412954
	1561.43	0.0223213	0.0306682	0.0320028	0.0455315
	1564.6	0.0268114	0.0338509	0.0373488	0.050381
	1567.77	0.0358799	0.0366689	0.0421585	0.0568459
	1570.94	0.0412792	0.0429345	0.047598	0.0648841
	1574.1	0.0461093	0.0465335	0.0549773	0.0742293
	1577.27	0.0545834	0.0540897	0.0627606	0.0858113
	1580.43	0.066078	0.0597143	0.0743313	0.0994122
	1583.59	0.081703	0.0682723	0.0891059	0.115658
	1586.75	0.094145	0.0766818	0.108436	0.133191
	1589.92	0.112927	0.0905928	0.128209	0.151944
	1593.07	0.128678	0.101249	0.145903	0.169113
	1596.23	0.144606	0.111733	0.162215	0.183738
	1599.39	0.156102	0.119138	0.172115	0.193653
	1602.54	0.161961	0.123228	0.180482	0.198661
	1605.69	0.165282	0.125536	0.184995	0.198709
	1608.85	0.162953	0.126939	0.184337	0.194127
	1612	0.157618	0.126139	0.178836	0.186654
	1615.15	0.147515	0.122353	0.168603	0.176065
	1618.3	0.135196	0.114621	0.155455	0.164704
	1621.45	0.120933	0.105069	0.140795	0.15503
	1624.59	0.107271	0.0955843	0.126588	0.146319
	1627.74	0.0974556	0.089698	0.113047	0.138626
	1630.88	0.0873893	0.0834651	0.101229	0.131506
	1634.03	0.0812736	0.0807973	0.0917204	0.125241
	1637.17	0.0738991	0.0768512	0.0814264	0.118563
	1640.31	0.070622	0.0748853	0.0730186	0.110587
	1643.45	0.0653464	0.0726044	0.0677952	0.102292
	1646.59	0.065468	0.0710427	0.0648217	0.0942426
	1649.73	0.0656716	0.0746884	0.063847	0.0861473
	1652.86	0.0675453	0.0779549	0.066456	0.0792544
	1656	0.0680182	0.0816608	0.0687014	0.0722269
	1659.13	0.0665342	0.0832554	0.0695186	0.0661507
	1662.26	0.0657712	0.0841758	0.0691525	0.0620299
	1665.4	0.0634217	0.0809554	0.0686015	0.0593384
	1668.53	0.0608878	0.0762794	0.0666282	0.0559181
	1671.66	0.0562335	0.0733417	0.0637697	0.0530637
	1674.78	0.0515688	0.0702326	0.0586109	0.0490759
	1677.91	0.0451117	0.0681388	0.0528115	0.0459002
	1681.04	0.0376299	0.0630429	0.0478795	0.0426205
	1684.16	0.0311378	0.0583504	0.041393	0.0390664
	1687.28	0.0272264	0.0544886	0.0348711	0.035653
	1690.41	0.022628	0.0535249	0.0296136	0.0331939
	1693.53	0.017872	0.0431635	0.0257396	0.0295683
	1696.65	0.0143421	0.0375481	0.0234836	0.0259544
	1699.77	0.0078288	0.032459	0.0210303	0.0225484
	1702.88	0.00250097	0.025156	0.0187353	0.0190784
	1706	0.00217727	0.0206355	0.0159686	0.0165446
	1709.12	0.0015807	0.0121149	0.0176969	0.0143154
	1712.23	0.00158336	0.00836042	0.0169301	0.0118395
	1715.34	0.00276877	0.00473471	0.0165497	0.00938667
	1718.46	0.002152	0	0.0172239	0.00728983
	1721.57	0.00146945	0	0.0148261	0.00560116
	1724.68	0.00170751	0	0.0132988	0.00487744
	1727.79	0.00101256	0	0.012543	0.00411298
	1730.89	0.00193811	0.00167303	0.0119896	0.00473935
	1734	0.00482763	0.00603732	0.0112974	0.00470505
	1737.1	0.00958624	0.00566387	0.0108036	0.00501667
	1740.21	0.011373	0.0106461	0.00962918	0.00619324
	1743.31	0.011672	0.0127282	0.00848979	0.00854634
	1746.41	0.0114111	0.0163789	0.00819425	0.00976174
	1749.51	0.0130019	0.0192	0.00978578	0.0103058
	1752.61	0.014136	0.0209389	0.0110697	0.0116063
	1755.71	0.0136805	0.0246404	0.0112304	0.0119827
	1758.81	0.013974	0.0240366	0.0119994	0.0107473
	1761.9	0.0111449	0.0245899	0.0129166	0.0104074
	1765	0.00922631	0.0230334	0.0119401	0.00968841
	1768.09	0.00861934	0.0182364	0.0113765	0.0090501
	1771.18	0.00735867	0.017166	0.0112342	0.00796966
	1774.27	0.00774113	0.0154998	0.0114357	0.00724182
	1777.36	0.00947582	0.0145566	0.0103452	0.00676053
	1780.45	0.00992114	0.010474	0.00963492	0.00596677
	1783.54	0.00831435	0.00625999	0.011276	0.00611569
	1786.63	0.00628323	0.00187226	0.0111535	0.00644233
	1789.71	0.00615516	0	0.011779	0.00689086
	1792.8	0.00479201	0	0.0119984	0.00740044
	1795.88	0.00671771	0	0.0114129	0.00801672
	1798.96	0.00665383	0.00315325	0.0114658	0.00862729
	1802.04	0.00611255	0.00629381	0.0118095	0.00886952

## Sheet: Fig 2e
Fig. 2e
	genotype/treatment	replicate	Sub-unit	Amount (%)
	ahp6.1	1	H	4.1
	ahp6.1	2	H	4				p-values ahp6.1 vs:
	ahp6.1	3	H	3.7				ahp6.1 + CIF2	ahp6.1 esb1.1	ahp6.1 myb36.2	ahp6.1 esb1.1 sgn3.3
	ahp6.1	4	H	3.7			H	0.00214	0.0018	0.0018	0.0524
	ahp6.1	5	H	2.8			G	0.01604	0.0018	0.7718	0.0018
	ahp6.1	6	H	3.1			S	0.00909	0.0018	0.0018	0.0018
	ahp6.1	7	H	6.2
	ahp6.1	8	H	4.9
	ahp6.1	9	H	5.5
	ahp6.1 + CIF2	1	H	18.3
	ahp6.1 + CIF2	2	H	18.6
	ahp6.1 + CIF2	3	H	18.9
	ahp6.1 esb1.1	1	H	16.2
	ahp6.1 esb1.1	2	H	16.4
	ahp6.1 esb1.1	3	H	15.5
	ahp6.1 esb1.1	4	H	15.3
	ahp6.1 esb1.1	5	H	15.2
	ahp6.1 esb1.1	6	H	16.1
	ahp6.1 myb36.2	1	H	8.6
	ahp6.1 myb36.2	2	H	8.8
	ahp6.1 myb36.2	3	H	8.4
	ahp6.1 myb36.2	4	H	8.2
	ahp6.1 myb36.2	5	H	10
	ahp6.1 myb36.2	6	H	9.3
	ahp6.1 esb1.1 sgn3.3	1	H	3.1
	ahp6.1 esb1.1 sgn3.3	2	H	3.6
	ahp6.1 esb1.1 sgn3.3	3	H	3.3
	ahp6.1 esb1.1 sgn3.3	4	H	3
	ahp6.1 esb1.1 sgn3.3	5	H	3.5
	ahp6.1 esb1.1 sgn3.3	6	H	3.1
	ahp6.1	1	G	83.4
	ahp6.1	2	G	84
	ahp6.1	3	G	90
	ahp6.1	4	G	89.4
	ahp6.1	5	G	90.2
	ahp6.1	6	G	90.9
	ahp6.1	7	G	85.1
	ahp6.1	8	G	86.7
	ahp6.1	9	G	88.9
	ahp6.1 + CIF2	1	G	79.1
	ahp6.1 + CIF2	2	G	79
	ahp6.1 + CIF2	3	G	79.1
	ahp6.1 esb1.1	1	G	80.1
	ahp6.1 esb1.1	2	G	80
	ahp6.1 esb1.1	3	G	80.2
	ahp6.1 esb1.1	4	G	80.2
	ahp6.1 esb1.1	5	G	81
	ahp6.1 esb1.1	6	G	80.2
	ahp6.1 myb36.2	1	G	88.6
	ahp6.1 myb36.2	2	G	88.5
	ahp6.1 myb36.2	3	G	88.7
	ahp6.1 myb36.2	4	G	88.8
	ahp6.1 myb36.2	5	G	87.4
	ahp6.1 myb36.2	6	G	88
	ahp6.1 esb1.1 sgn3.3	1	G	92.2
	ahp6.1 esb1.1 sgn3.3	2	G	91.6
	ahp6.1 esb1.1 sgn3.3	3	G	92.2
	ahp6.1 esb1.1 sgn3.3	4	G	91.9
	ahp6.1 esb1.1 sgn3.3	5	G	92.6
	ahp6.1 esb1.1 sgn3.3	6	G	92.7
	ahp6.1	1	S	12.5
	ahp6.1	2	S	12
	ahp6.1	3	S	6.3
	ahp6.1	4	S	6.9
	ahp6.1	5	S	7
	ahp6.1	6	S	6
	ahp6.1	7	S	8.7
	ahp6.1	8	S	8.4
	ahp6.1	9	S	5.6
	ahp6.1 + CIF2	1	S	2.6
	ahp6.1 + CIF2	2	S	2.3
	ahp6.1 + CIF2	3	S	1.9
	ahp6.1 esb1.1	1	S	3.7
	ahp6.1 esb1.1	2	S	3.6
	ahp6.1 esb1.1	3	S	4.3
	ahp6.1 esb1.1	4	S	4.5
	ahp6.1 esb1.1	5	S	3.8
	ahp6.1 esb1.1	6	S	3.7
	ahp6.1 myb36.2	1	S	2.8
	ahp6.1 myb36.2	2	S	2.7
	ahp6.1 myb36.2	3	S	2.9
	ahp6.1 myb36.2	4	S	3
	ahp6.1 myb36.2	5	S	2.6
	ahp6.1 myb36.2	6	S	2.7
	ahp6.1 esb1.1 sgn3.3	1	S	4.7
	ahp6.1 esb1.1 sgn3.3	2	S	4.8
	ahp6.1 esb1.1 sgn3.3	3	S	4.5
	ahp6.1 esb1.1 sgn3.3	4	S	5.1
	ahp6.1 esb1.1 sgn3.3	5	S	3.9
	ahp6.1 esb1.1 sgn3.3	6	S	4.2

## Sheet: Fig 5
Fig 5 a-b
			Li	B	Na	Mg	P	S	K	Ca	Mn	Fe	Co	Ni	Cu	Zn	As	Se	Rb	Sr	Mo	Cd
Genotype	Growth condition	replicate	ppm	ppm	ppm	ppm	ppm	ppm	ppm	ppm	ppm	ppm	ppm	ppm	ppm	ppm	ppm	ppm	ppm	ppm	ppm	ppm
WT	Natural soil	1	0.050454	47.2985	61.0127	3491.96	5763.89	3975.95	7873.46	17545.8	318.274	96.4483	0.440001	0.640101	5.42341	104.832	0.861223	-0.103529	12.8463	24.7502	5.2555	0.409935
WT	Natural soil	2	0.0396058	43.0869	87.2065	3338.85	6017.55	3493.96	7229.94	18571.8	245.657	81.0218	0.380262	0.474844	5.32098	83.7941	0.559207	-1.2795	13.3609	30.2896	5.50217	0.333141
WT	Natural soil	3	0.0520151	50.9794	81.9326	3543.83	5752.81	4063.79	7850.59	18978.7	331.392	94.5037	0.392538	0.603644	5.22738	114.747	1.05915	-1.00989	7.76167	26.5066	3.90606	0.377216
WT	Natural soil	4	0.0707362	64.7278	83.1366	4016.3	8214.41	3223.99	11671.3	24790.9	103.702	50.9748	0.17879	0.275945	4.95532	86.8801	0.299413	0.136721	3.989	41.5138	1.34198	0.566342
WT	Natural soil	5	0.0875112	71.5434	50.2806	4992.64	12628.3	3913.21	19122.5	26998.7	112.055	63.0865	0.228197	0.564773	7.72501	96.9324	0.351382	0.110203	5.38336	40.4929	1.54795	0.59722
WT	Natural soil	6	0.061953	73.44	71.7185	4466.34	11462.6	4612.98	16623.3	25921.1	133.468	69.4632	0.256598	0.569685	8.17907	102.14	0.514299	0.2155	6.81944	39.7393	1.8372	0.557246
WT	Natural soil	7	0.0868919	60.7812	58.597	3350.8	5292.46	2997.69	5891.72	22495.1	156.359	83.3351	0.354124	0.371921	4.03941	64.9594	0.828989	0.298831	1.95917	35.4468	0.49114	0.438616
WT	Natural soil	8	0.089682	59.7849	52.3103	3529.01	5131.56	3748.3	5744.22	21020.9	202.939	84.5647	0.351494	0.471473	4.45097	75.7669	0.852394	-0.0421213	1.13995	34.4073	0.710798	0.45175
WT	Natural soil	9	0.0825963	56.4057	46.5724	3313.33	5982.02	2824.64	6259.45	20934	183.422	71.8364	0.36532	0.374066	4.31655	65.6255	0.898962	0.28602	1.20152	33.6842	0.953378	0.413496
WT	Natural soil	10	0.086463	68.48	63.3342	4508.5	10248.1	3421.12	16996	26523.1	127.136	58.2633	0.304441	0.502901	7.02445	92.8969	0.223666	-0.059874	6.3204	41.0766	4.92727	0.547288
WT	Natural soil	11	0.102973	75.8045	80.8349	3839.85	8529.02	3149.46	16217.9	22117.4	101.71	70.7856	0.27728	0.501954	6.84013	87.6323	0.224149	0.186062	6.56763	31.4446	3.57572	0.452158
WT	Natural soil	12	0.084112	71.695	80.0622	3752.66	7545.62	3003.66	11209.6	22275.2	104.792	56.5429	0.268541	0.539684	5.94359	121.353	0.216356	0.149714	6.54388	36.4349	2.41343	0.438831
WT	Natural soil	13	0.0710449	62.8822	16.4128	3174.56	6080.09	2235.68	11296.4	25079.5	149.663	42.1453	0.31932	0.342609	3.98094	70.6431	0.357137	0.056764	3.50128	38.1338	2.45389	0.43907
WT	Natural soil	14	0.0745274	64.8988	33.1333	3065.43	5093.5	2330.61	9007.96	23842.3	157.868	56.7106	0.365857	0.217027	3.7204	64.5285	0.420482	-0.177127	4.46815	38.6087	1.35546	0.425699
WT	Natural soil	15	0.0742774	66.2733	45.3017	3231.91	7348.22	2827.76	11633.1	23816.3	147.556	51.5355	0.356816	0.328724	4.49714	69.3662	0.533581	0.419964	7.50853	38.3852	2.27024	0.402264
WT	Natural soil	16	0.0724677	54.5856	75.2019	3080.02	7592.97	3208.34	9118.95	16764.8	189.139	60.8042	0.386106	2.41805	5.63469	197.536	0.762642	0.652171	5.9322	23.0727	2.20139	0.522417
WT	Natural soil	17	0.109525	83.6184	109.406	3583.4	7474.5	3205.74	10929	22145.4	154.721	64.0472	0.248564	0.609823	5.414	81.0065	0.554279	-0.100781	7.82628	31.9856	3.07931	0.545902
WT	Natural soil	18	0.083907	55.2844	74.1367	2712.83	7394.01	2121.71	8533.99	16916.7	136.822	166.579	0.35106	0.480332	4.26294	74.9434	0.427134	1.08522	4.50832	27.7237	2.95254	0.415909
sgn3.3	Natural soil	1	0.0755627	63.5613	46.2451	4714.91	5044.9	2580.6	4193.96	24429.4	139.786	71.2105	0.495322	0.500526	4.30556	62.3693	0.561456	-0.314959	3.01072	40.7881	6.46199	0.514928
sgn3.3	Natural soil	2	0.0832986	61.0276	109.073	4238.91	4683.17	2207.27	4634.13	23523.2	135.265	98.0401	0.438753	0.538489	3.63822	56.2576	0.976148	0.218653	4.57996	40.5856	4.58187	0.420593
sgn3.3	Natural soil	3	0.046187	50.2811	54.7833	4140.68	5243.25	2382.97	4982.67	20683.5	169.048	74.4227	0.445856	0.61277	3.95641	79.7545	0.843985	0.576916	3.35303	35.9643	6.92681	0.393224
sgn3.3	Natural soil	4	0.079278	47.9089	42.2581	5556.24	5246.45	2039.35	6320.31	27885.3	58.1547	63.688	0.156374	0.315041	3.13405	87.4578	0.157743	0.341287	2.81417	50.2083	2.01555	0.403059
sgn3.3	Natural soil	5	0.129525	61.0261	19.3357	5265	5401.92	1635.35	6982.03	27323.9	63.8096	27.0553	0.222741	0.311499	2.72792	63.3993	0.175975	0.122311	1.00578	47.2388	2.61676	0.328794
sgn3.3	Natural soil	6	0.122859	57.9005	49.0451	5272.76	6120.98	2505.5	6571.07	27805.7	68.6808	55.0781	0.214677	0.384758	3.35588	65.7349	0.225898	0.162245	1.38462	48.2496	0.93704	0.359709
sgn3.3	Natural soil	7	0.0616157	59.3043	99.3871	4663.07	6891.96	4198.8	5743.22	23617	235.296	101.711	0.261115	0.636089	4.05874	120.994	0.890481	6.46406	1.36636	37.1408	1.12056	0.269237
sgn3.3	Natural soil	8	0.0627372	53.3871	85.3427	5168.76	5555.38	4382.98	5472.91	23049	208.39	90.9549	0.331381	0.47214	4.73964	87.9706	0.906329	53.4209	0.786995	34.5385	0.760432	0.28288
sgn3.3	Natural soil	9	0.0844323	50.6877	314.735	3740.06	6042.46	6225.14	6306.62	17238.7	172.211	86.4024	0.399555	0.377287	3.78294	53.9606	0.728609	4.23873	1.25627	30.7029	0.677384	0.215243
sgn3.3	Natural soil	10	0.0855422	68.0296	101.301	4434.72	6328.07	2557.21	7025.61	24131.7	109.11	60.1727	0.238059	0.583975	5.00241	82.3142	0.630341	0.587592	2.96474	41.0806	1.3426	0.396864
sgn3.3	Natural soil	11	0.0829312	70.6854	79.057	4842.11	6179.66	2790.91	6066.6	26142.4	87.1255	56.8407	0.259186	0.734088	5.13973	309.383	0.656282	0.201104	2.00406	45.4211	2.49495	0.546179
sgn3.3	Natural soil	12	0.111302	84.6334	115.454	5136.05	5688.08	2567.71	5800.01	26783.1	86.6437	49.1475	0.216188	0.610275	4.23692	175.125	0.460067	0.696685	0.596564	47.3078	2.08645	0.415201
sgn3.3	Natural soil	13	0.115717	180.256	323.878	4534.6	5048.74	5031.03	4408.1	18891.2	173.904	94.7351	0.376311	0.381821	3.17151	46.8273	0.528737	0.25217	1.13692	34.2684	0.492753	0.260567
sgn3.3	Natural soil	14	0.130031	237.828	503.687	4759.87	5748.03	4418.89	4119.53	19552.6	230.992	107.306	0.486146	0.556113	3.2684	53.9097	0.825571	0.205658	1.42978	29.3228	0.452072	0.255736
sgn3.3	Natural soil	15	0.129471	250.926	590.521	4817.66	5205.89	4783.51	4181.13	18871.4	188.912	117.967	0.295245	5.72181	2.23124	52.2559	0.700089	-0.00451514	2.09605	30.5675	0.453133	0.285984
sgn3.3	Natural soil	16	0.132309	244.705	443.947	4514.67	5311.04	3317.98	4999.78	22296.9	214.44	102.81	0.589652	1.01065	3.1673	84.1116	1.52713	0.603849	1.45624	35.5484	0.937733	0.297796
sgn3.3	Natural soil	17	0.0850148	200.428	422.381	3837.42	5881.21	5182.18	7927.4	16944.6	240.841	126.052	0.457663	0.636537	3.77618	58.9441	1.331	-0.368452	4.2341	26.3841	1.82018	0.176821
sgn3.3	Natural soil	18	0.104233	245.926	391.055	4410.79	5652.26	4033.73	5323.6	19408.9	243.245	96.078	0.462196	0.743977	3.45141	93.2265	1.21632	-0.638501	3.04047	30.9026	2.33697	0.304221
myb36-2	Natural soil	1	0.135392	58.1325	117.503	5009.69	6317.96	3539.67	6073.95	15377.6	159.086	117.49	0.75823	0.694974	3.68963	70.2696	0.495993	0.189828	1.42841	25.7236	1.86629	0.269356
myb36-2	Natural soil	2	0.150611	41.0355	111.879	4247.58	6709.3	3734.04	8071.71	12202.7	152.785	131.444	0.678342	0.750575	3.7737	120.071	0.528475	0.743278	2.20622	19.0407	2.50635	0.230788
myb36-2	Natural soil	3	0.162767	43.1633	92.5441	4676.77	6807.69	3097.49	4933.65	13206.6	133.651	125.835	0.437674	0.643626	3.47687	54.3566	0.395924	1.67931	0.777333	21.01	1.71807	0.344685
myb36-2	Natural soil	4	0.146897	56.2414	207.299	4841.58	6488.03	3342.45	6776.39	16650.4	83.8459	104.362	0.356568	0.592915	4.08185	212.963	0.32669	-0.907097	1.25267	30.0633	1.3412	0.320157
myb36-2	Natural soil	5	0.0952417	47.5517	179.203	4850.11	7447.44	3640.42	7632.19	16096.8	132.843	154.498	0.410479	0.435114	3.67336	59.2968	0.406898	1.60731	1.58844	28.402	1.80215	0.336416
myb36-2	Natural soil	6	0.117168	47.3263	154.15	5184.83	7571.12	3743.93	6519.01	17013	84.325	75.7135	0.343194	0.441476	4.75345	78.768	0.228557	1.23653	0.624848	30.1959	2.28585	0.385688
myb36-2	Natural soil	7	0.131952	141.135	293.85	5572.54	8231.62	3430.18	11368.8	15025.2	88.597	90.0904	0.364785	0.725423	5.35953	93.0126	0.33133	0.0659574	2.42584	18.9884	5.69568	0.377582
myb36-2	Natural soil	8	0.0762943	75.2141	330.389	7900.31	14776.7	6231.67	17305.6	21808.9	123.703	111.399	0.213837	0.750878	9.78862	114.528	0.189096	-0.133358	2.0182	12.7368	3.29671	0.238614
myb36-2	Natural soil	9	0.117054	99.4796	246.556	5500.16	8356.87	3245.56	7479.63	16424.3	78.9467	93.0303	0.334878	2.60828	5.30335	104.094	0.232712	-0.123901	1.21407	20.92	4.47298	0.323679
myb36-2	Natural soil	10	0.0495611	26.6483	129.705	6018.04	8583.19	3612.92	6502.57	17668.3	138.633	98.7296	0.260031	0.836955	5.38375	128.223	0.355987	0.280817	1.49474	13.7745	3.80909	0.203569
myb36-2	Natural soil	11	0.123138	145.315	204.359	5517.44	7265.37	1912.92	4831.95	15630.7	143.317	63.832	0.410621	0.724155	4.16291	219.312	0.237101	0.0636378	2.26037	26.5948	9.57711	0.372686
myb36-2	Natural soil	12	0.12628	137.372	264.37	4802.07	7276.77	1875.16	6718.63	14057	95.9048	99.9767	0.569888	0.844999	4.56744	205.216	0.352893	0.306173	3.3144	24.7691	5.64903	0.372472
myb36-2	Natural soil	13	0.124775	173.385	379.143	5254.42	7959.51	2202.74	5868.87	16642.1	87.8145	86.3183	0.4912	0.723827	3.64428	92.2463	0.24478	0.317322	2.50117	31.1162	6.15277	0.400909
myb36-2	Natural soil	14	0.126449	156.237	343.866	5203.22	7470.5	4048.54	6456.5	15706.1	118.803	59.774	0.664336	0.719506	4.28949	86.7782	0.260303	1.573	1.33395	29.2051	3.42823	0.392364
myb36-2	Natural soil	15	0.144653	194.132	469.433	4291.93	7848.78	2590.41	9596.81	13348.4	92.4536	111.975	0.663184	0.788966	4.67837	88.3931	0.364608	0.611109	3.3544	21.5204	3.87529	0.298693
myb36-2	Natural soil	16	0.128533	157.649	312.855	5401.85	7516.43	2488.89	5905.92	16422	89.0368	77.9517	0.499051	1.61305	4.06791	103.945	0.246873	0.708002	1.64749	29.9596	4.58386	0.376773
myb36-2	Natural soil	17	0.127225	154.411	235.446	5583.96	8220.62	2389.66	5308.99	15730.3	109.535	64.3074	0.47003	0.638367	4.2254	90.5178	0.243335	0.352356	1.16174	29.3167	7.92367	0.406966
myb36-2	Natural soil	18	0.122342	174.515	314.625	4873.42	6935.66	3070.12	6672.19	13789.6	118.315	71.2001	0.510356	1.37816	4.23971	622.789	0.306328	0.362563	3.50837	20.9308	5.56674	0.472085
sgn3.3 myb36.2	Natural soil	1	0.194737	41.3855	478.456	7103.43	4380.45	7016.23	1334.72	23460.9	22.6479	37.2348	0.162033	0.344428	3.07981	28.6206	0.64444	0.11848	0.121251	47.1123	2.32832	0.123307
sgn3.3 myb36.2	Natural soil	2	0.225103	62.2745	733.59	6981.31	5301.56	11834.9	3300.43	22777.7	46.2677	78.4256	0.344313	0.543971	3.7483	75.1526	0.583628	-0.240987	0.323058	42.6104	2.31164	0.103257
sgn3.3 myb36.2	Natural soil	3	0.399258	71.8537	799.765	11010.4	7624.79	8429.59	1962.7	35704.5	28.563	66.9261	0.295125	0.557682	4.46178	38.1874	1.34281	0.11544	0.135886	71.7067	3.32805	0.149763
sgn3.3 myb36.2	Natural soil	4	0.120926	48.9314	547.681	6291.49	5972.05	10205.7	3363.9	20709.8	41.9943	103.651	0.321256	0.455467	3.81075	45.1074	0.931206	0.351102	0.300564	41.5311	1.87923	0.0959104
sgn3.3 myb36.2	Natural soil	5	0.175003	109.57	1681.57	7602.63	5105.27	14049.2	3211.19	24539.8	61.6717	82.4105	0.396225	0.545094	4.60724	46.4517	1.09152	-0.365254	0.630346	45.7933	2.50054	0.0821374
sgn3.3 myb36.2	Natural soil	6	0.224898	70.4598	631.224	8185.55	6145.69	9737.21	3290.84	26275.8	13.6557	65.6297	0.150037	0.498291	4.32043	46.3308	0.676681	0.510073	0.24733	53.2056	2.55957	0.124519
sgn3.3 myb36.2	Natural soil	7	0.315551	100.857	263.452	6414.73	7027.41	3212.81	4830	20662.5	10.0471	113.976	0.138519	0.675542	3.6024	50.793	0.685657	0.784811	0.551516	39.6624	5.51382	0.11612
sgn3.3 myb36.2	Natural soil	8	0.264089	136.301	276.137	6580.53	8699.4	4084.87	6761.78	22245	11.8621	55.0191	0.147978	0.803775	4.82595	110.115	0.695868	1.01547	0.566792	41.9348	8.72482	0.145188
sgn3.3 myb36.2	Natural soil	9	0.186149	39.4664	290.128	6114.22	6468.08	6833.79	4037.98	20451.5	5.74526	49.623	0.0819754	0.481729	4.17526	38.7582	0.59794	1.2332	0.264827	41.8144	4.69497	0.11114
sgn3.3 myb36.2	Natural soil	10	0.265851	40.4096	276.379	8205.19	6928.7	6283.78	3777.07	26404.7	6.69411	44.7361	0.101294	0.496162	4.30104	49.7287	0.601136	-0.206212	0.247883	54.8794	6.21363	0.131826
sgn3.3 myb36.2	Natural soil	11	0.210267	40.8604	285.25	6746.09	6651.58	6334.59	3682.77	21897.1	5.75543	52.8633	0.0920558	0.693551	4.03324	214.175	0.455642	0.684036	0.265942	45.4731	4.58599	0.116482
sgn3.3 myb36.2	Natural soil	12	0.151152	65.902	402.475	5292.85	4099.14	7237.9	3333.78	18200.7	129.925	97.7959	0.499494	0.622936	2.46215	256.146	1.01519	0.224035	0.575373	30.3189	0.521286	0.104564
sgn3.3 myb36.2	Natural soil	13	0.0786618	40.3311	733.318	7263.69	9382.98	19669.3	5363.1	22186.3	150.681	118.719	0.344971	0.967301	6.2878	69.2353	1.38171	0.760651	0.293487	17.3713	0.573568	0.0459279
WT	Hydroponics	1	0.33681	105.295	588.59	14659.5	11184.5	19253.3	53438	11945.1	270.349	115.677	0.113921	15.1202	9.78785	93.4268	0.046874	0.0870737	0.692701		14.3968	0.117453
WT	Hydroponics	2	0.154845	101.672	594.89	20550.5	12214.4	15060.6	58176.9	17738.8	399.812	91.8184	0.0888451	9.79402	8.42205	82.5181	0.0174197	0.0747977	0.723428	6.53495	18.0459	0.199813
WT	Hydroponics	3	0.231859	90.9366	637.248	15447.8	13623.3	21458.3	60674.8	12727.8	297.45	110.657	0.0670105	14.973	10.2303	84.2291	0.0194361	0.0808946	0.70043	4.03384	15.633	0.208398
WT	Hydroponics	4	0.156253	109.162	553.292	21168.6	11022.6	15385.2	53682.3	19438.7	432.437	91.6197		10.9552	8.40748	79.9716	0.0202386	0.0656501	0.640321	5.02433	20.8068	0.111235
WT	Hydroponics	5	0.0722979	109.772	546.888	23244	11508.1	15365.1	47589.6	21030.6	469.906	88.7161	0.0725239	12.4544	8.49504	112.073	0.0304011	0.0584397	0.533631	5.29122	22.8147	0.102014
WT	Hydroponics	6	0.277049	79.6402	558.499	13402	12097.1	23207.1	59792.9	11431.6	256.379	95.4886	0.0701968	18.0526	11.0726	127.746	0.0319874	0.0862111	0.732307	3.11664	15.2902	0.162876
sgn3.3	Hydroponics	1	0.371339	123.432	595.195	32911.2	11570.7	24233.7	36596.3	16575.5	420.058	115.133	0.102217	16.5673	9.15075	73.255	0.0596263	0.0274826	0.414578	4.02087	31.6658	0.0945926
sgn3.3	Hydroponics	2	0.647812	101.029	528.378	24563.7	12011.8	30187.3	47705.4	12547.9	326.801	110.289	0.0862614	27.2866	10.1742	89.0502	0.0459688	0.0356188	0.557689	3.16084	22.5376	0.0925247
sgn3.3	Hydroponics	3	0.429595	126.503	603.205	33693	11356.7	25201.7	31263.4	16859.9	435.816	113.416	0.117648	17.8016	8.96327	66.8448	0.0226326	0.0178286	0.369711	4.16832	28.7522	0.174792
sgn3.3	Hydroponics	4	0.571432	128.694	605.369	31307.2	11384	28791.1	37606.4	15448.9	405.246	102.362	0.0976328	17.8412	8.66652	68.6854	0.0164798	0.0343007	0.46644	3.85679	27.3571	0.360138
sgn3.3	Hydroponics	5	1.26172	122.949	624.937	28104	11070.6	35804.4	38706	14475.2	373.865	120.349	0.124408	21.0996	9.11406	77.5882	0.0543654	0.044241	0.478597	3.75723	24.5745	0.166938
sgn3.3	Hydroponics	6	0.517984	117.338	490.306	33321.2	10598.7	21400.2	22751.7	17008	439.853	94.1176	0.12756	15.8434	7.7681	62.0607	0.0333716		0.273335	4.15754	27.0345	0.119397
myb36-2	Hydroponics	1	0.546762	104.325	500.496	31191.4	14183.2	25608.7	39061.5	15059.5	391.267	106.069	0.0822865	19.8073	12.2123	74.9695	0.0294987	0.0357751	0.50571	4.06637	33.8101	0.128648
myb36-2	Hydroponics	2	0.0527836	100.585	494.413	32252.8	14888.7	27564.4	38390.8	15854.2	410.028	104.268	0.0656315	19.1569	12.2063	78.1137	0.0324022	0.0360449	0.468292	4.12881	32.6221	0.0981923
myb36-2	Hydroponics	3	0.446786	107.19	554.17	34198.1	13567.1	25928.2	37740.4	16807.2	440.898	103.099	0.0910345	18.1894	18.9407	75.7457	0.0459922	0.0389398	0.429673	4.47592	35.0942	0.220783
myb36-2	Hydroponics	4	0.351929	83.0724	508.022	27507.8	14487.4	28553	49114.8	13484.4	351.902	107.406	0.0848979	26.5765	15.5328	88.0148	0.0388646	0.0416148	0.574807	3.60834	29.0443	0.105461
myb36-2	Hydroponics	5	0.221993	115.78	529.97	33870.7	13705	25273.9	41060.7	16433.7	429.909	112.335	0.0715007	18.6808	12.06	63.2751	0.0410682	0.0407683	0.408394	4.35596	35.112	0.0903828
myb36-2	Hydroponics	6	0.561639	112.162	543.788	30498.1	13021	26964.5	36356.6	14683.7	378.232	102.132	0.0819702	17.4641	10.7928	104.863	0.0578647	0.0478041	0.398059	4.35234	30.6209	0.115345
sgn3.3 myb36.2	Hydroponics	1	0.64055	209.957	1259.93	33790.7	14686.1	41371.1	30892.6	14594.9	383.821	347.157	0.11952	26.8321	15.899	59.6598	0.0969105	0.0686902	0.406926	4.02758	45.1238	0.0912821
sgn3.3 myb36.2	Hydroponics	2	0.786089	268.063	1279.64	38145	16497.5	40551.8	32958	16517.3	435.319	416.318	0.118816	26.9152	38.2212	63.722	0.102963	0.0854405	0.49828	4.52433	51.036	0.0898985
sgn3.3 myb36.2	Hydroponics	3	0.40676	218.735	1260.86	29048.3	12886.9	38531	26944	12434.8	326.883	349.835		19.045	14.9584	49.2298	0.127201	0.0919299	0.404531	4.27929	36.5695	0.170036
sgn3.3 myb36.2	Hydroponics	4	0.208621	268.144	1503.76	34972.4	15933	52822.8	39232.8	15065.3	399.503	419.508	0.0943157	24.775	48.5952	53.7903	0.0987367	0.125124	0.551127	4.46232	43.6104	0.112432
sgn3.3 myb36.2	Hydroponics	5	0.850608	220.21	1223.01	29984.3	14975.6	44333.9	33652.6	13053.2	347.137	381.52	0.0979081	24.4361	17.2909	58.6263	0.0381624	0.103178	0.533246	3.87596	40.6588	0.11538
sgn3.3 myb36.2	Hydroponics	6	0.755014	227.434	1207.7	33247	14829.7	41893.7	32257.1	14538.4	383.381	400.413	0.118726	22.4321	15.7016	55.1622	0.055683	0.0878076	0.435831	4.09825	42.1263	0.0852122
WT	Agar plate	1	0.101372	65.2187	6003.4	2952.13	21971.4	14712	72777.3	7685.1	342.6	170.411	0.322416	0.0882594	2.20311	351.973	0.301577	0.681697	1.31256	3.98293	3.29118	0.0739269
WT	Agar plate	2	0.107401	65.4075	6911.58	2991.76	21100.5	16957.7	74378.8	8177.38	354.944	155.972	0.289447	0.082745	2.05023	306.709	0.326565	-0.157732	1.32718	4.14118	3.66431	0.0596276
WT	Agar plate	3	0.108088	66.4023	7506.1	3035.37	22147.5	16054.7	79279.9	8193.98	356.484	174.531	0.221816	0.0786489	2.01505	268.243	0.311643	1.93005	1.43328	4.18038	3.99746	0.080195
WT	Agar plate	4	0.10855	66.1571	7974.33	3048.59	21417.3	15452.5	76520.5	8341.66	357.918	178.94	0.22709	0.118748	1.95521	263.723	0.303523	-1.62546	1.39732	4.36583	4.01102	0.0577245
WT	Agar plate	5	0.116557	66.7798	7490.26	2942.83	21987.8	15664.4	77813.5	8379.34	362.973	168.55	0.270022	0.12836	1.95173	276.943	0.316335	12.2443	1.39913	4.07855	3.65898	0.055599
WT	Agar plate	6	0.098467	59.9597	7114.27	2966.38	22630.8	16649.1	80443.8	7821.95	339.778	175.855	0.222245	0.0856575	2.08186	292.725	0.311056	0.29083	1.49045	3.9578	3.86146	0.0599263
WT	Agar plate	7	0.110858	67.8478	7378.59	3027.22	19963.1	15482.5	78403.9	8496.26	353.686	203.647	0.234188	0.115338	2.00177	273.362	0.331912	0.42612	1.44564	4.31486	3.33147	0.0609106
WT	Agar plate	8	0.103504	69.11	6626.1	3035.53	22405.3	14868.9	82890.9	7684.75	337.653	183.675	0.221829	0.0897284	2.15323	279.246	0.288271	0.0294609	1.556	4.14193	3.86604	0.0635487
WT	Agar plate	9	0.106909	65.8909	6578.38	2884.95	21118.8	15412.3	78626.5	8008.87	348.652	185.136	0.272791	0.0889145	2.52799	294.1	0.276593	-0.295827	1.41402	3.91378	3.02892	0.0686179
WT	Agar plate	10	0.102024	58.6305	6597.38	2909.6	20463.4	14285.5	76457.6	7806.08	340.983	183.759	0.318644	0.102986	1.99853	323.146	0.266917	-1.059	1.375	4.03365	3.42281	0.0759794
sgn3.3	Agar plate	1	0.144487	66.8367	9847.54	2988.96	21312.3	17452.3	66443.2	7344.63	364.899	188.105	0.190515	0.158201	2.41242	255.954	0.47649	-1.76715	1.19099	4.49657	4.10077	0.0385134
sgn3.3	Agar plate	2	0.13354	61.1144	10012.4	3012.7	22632	16699.6	68277.1	7181.58	356.648	201.381	0.16806	0.170795	2.48142	228.242	0.4045	1.91618	1.22509	4.50583	4.21287	0.0392244
sgn3.3	Agar plate	3	0.181725	76.1934	10067.6	3029.83	18956.4	17215.9	61263.2	8623.88	416.641	176.391	0.239591	0.201918	2.0686	244.343	0.511683	0.417025	1.12632	4.66453	3.76937	0.0397106
sgn3.3	Agar plate	4	0.167919	68.2183	8254.74	2933.38	18946	16850.1	62325.6	8304.68	404.463	178.342	0.254002	0.125616	2.30073	312.123	0.391143	-0.710989	1.11875	4.43798	3.59384	0.0488464
sgn3.3	Agar plate	5	0.156228	67.6303	9571.9	2912.28	21231.6	16629.3	63100.8	8332.57	386.196	169.13	0.213325	0.236015	2.33392	256.801	0.481248	0.237233	1.16321	4.64139	4.16016	0.0415285
sgn3.3	Agar plate	6	0.157407	60.7286	7755.27	2901.3	20553.2		61921.1	8656.15	397.41	160.579	0.284476	0.257835	2.22917	287.932		-0.281022	1.15186	4.5335	3.48471	0.043899
sgn3.3	Agar plate	7	0.151221	60.7028	8811.3	3088.57	22568.8	17183.2	64998.6	8870.27	402.431	157.283	0.216513	0.460566	2.28264	254.276	0.443356	-0.0177484	1.16302	4.56157	3.80185	0.0481371
sgn3.3	Agar plate	8	0.145334	59.6949	9059.63	3002.39	21834.5	18495	65599	8155.32	375.698	178.391	0.210043	0.162544	2.21104	287.191	0.519377	0.105809	1.15047	4.45057	3.62674
sgn3.3	Agar plate	9	0.150171	59.9669	9078.45	3007.91	21476.6	17446.3	60314.9	7939.35	380.276	183.134	0.211793	0.127834	2.26142	281.639	0.422057	0.016407	1.11042	4.50808	4.20361	0.0510441
sgn3.3	Agar plate	10	0.126217	59.247	8324.94	2943.13	24479.2	17811.3	66403.5	7736.75	366.116	180.439	0.216635	0.141505	2.53972	273.733	0.49189	-0.212566	1.17329	4.42083	3.39821	0.0494669
myb36.2	Agar plate	1	0.157026	69.5244	9511.8	2903.2	21517	19132.4	56133.4	8251.35	384.718	140.98	0.260212	0.116904	2.17523	284.686	0.447508	-3.82497	1.03867	4.26011	4.5913	0.084742
myb36.2	Agar plate	2	0.133975	65.7876	8499.36	2820.9	23241.4	19456	60246.2	7715.55	366.513	143.278	0.285845	0.156436	2.25351	292.976	0.314167	-3.47974	1.08101	4.10185	4.25067	0.0641595
myb36.2	Agar plate	3	0.171675	82.1834	9651.84	2880.38	20564.3	20150.5	53680.8	8269.76	399.221	150.93	0.251759	0.20022	2.01814	274.297	0.572704	2.24289	1.00195	4.40522	4.78275	0.0455535
myb36.2	Agar plate	4	0.141616	64.6318	9162.95	2919.16	23478.2	20399.1	59687.1	7821.82	363.58	142.107	0.236676	0.166238	2.14799	276.926	0.452115	0.531979	1.07341	4.14561	4.87769	0.0476138
myb36.2	Agar plate	5	0.163505	81.8943	8946.49	3048.79	23206.9	19147.8	63994.5	8694.1	405.204	134.234	0.228715	0.140546	2.29065	260.036	0.369709	0.26486	1.16873	4.39606	3.76499	0.0554049
myb36.2	Agar plate	6	0.141277	69.8151	9624.58	3008.09	22745	20140.6	59320	7804.47	359.199	141.496	0.207019	0.119299	2.17873	251.72	0.426921	0.0624047	1.08922	4.2131	5.54759	0.0555884
myb36.2	Agar plate	7	0.151062	66.9849	8250.4	3093.31	23066.9	19265.1	60226.1	8206.47	395.202	138.377	0.25278	0.239611	2.39707	273.429	0.33687	-0.540689	1.09506	4.19744	4.12051	0.129005
myb36.2	Agar plate	8	0.164644	76.4963	9603.65	3112.68	22947.2	18931.7	58493	8764.01	400.016	148.459	0.208194	0.516691	2.34475	250.138	0.385332	0.442049	1.04983	4.50731	4.15971	0.0481972
myb36.2	Agar plate	9	0.135695	66.1687	10480.9	3146.3	25150.3	19943.5	59351.4	7517.53	355.901	151.876	0.155332	0.192394	2.40809	233.767	0.545141	-0.326697	1.11863	4.43728	4.96867	0.0457421
myb36.2	Agar plate	10	0.1533	72.5534	9633.63	3057.59	23331.6	19230.9	59056.2	7769.32	378.984	141.721	0.218066	0.243809	2.38338	270.042	0.378341	-0.041933	1.07956	4.39738	4.42562	0.0518856
sgn3.3 myb36.2	Agar plate	1	0.227073	78.4244	10903.9	2725.35	18137.1	19658.2	51893.1	8726.43	418.389	153.127	0.230042	0.268549	2.53461	243.262	0.619067	0.147842	1.08038	4.66491	3.97913	0.0585854
sgn3.3 myb36.2	Agar plate	2	0.197056	73.3468	11291.4	2781.86	19282.3	19174.9	52525.5	9058.75	419.179	150.11	0.212864	0.198227	2.54442	261.067	0.614491	-0.152959	0.989798	4.72874	3.76592	0.0309009
sgn3.3 myb36.2	Agar plate	3	0.231162	71.926	10994.3	2837.75	20311.5	18633.6	52440.4	8171.28	394.023	174.548	0.200158	0.157874	2.56048	223.224	0.581143	1.48907	1.16808	4.71277	4.04583	0.0398731
sgn3.3 myb36.2	Agar plate	4	0.175721	65.6023	10646.4	2782.99	21132	18228.2	51281.4	8356.87	393.533	155.7	0.192112	0.187246	2.95624	250.257	0.563914	0.800058	0.994155	4.80332	4.22694	0.0288255
sgn3.3 myb36.2	Agar plate	5	0.198702	68.4211	10836.4	2978.4	18967.2	19535.7	49578.3	9502.71	436.271	145.648	0.202403	0.250168	2.56354	243.117	0.645011	36.419	0.931408	4.74784	4.15259	0.0291701
sgn3.3 myb36.2	Agar plate	6	0.17919	68.1036	11428.7	2839.97	20254.5	20267.8	47367.2	9006.81	433.322	146.468	0.248652	0.130404	2.559	249.862	0.541463	-0.668588	0.871775	4.8427	3.25981
sgn3.3 myb36.2	Agar plate	7	0.18756	68.3772	10737.4	2878.63	18709.8	19050.6	49125.2	9090.08	426.89	139.082	0.246808	0.231377	2.61302	276.211	0.591862	-0.230557	0.910131	4.92933	3.53062	0.0384978
sgn3.3 myb36.2	Agar plate	8	0.211504	77.9627	10772.9	2993.05	18558	18719.9	51572.2	9435.56	446.93	133.025	0.231747	0.124733	2.58861	255.23	0.546833	0.463453	0.927236	4.86897	3.69302	0.0346165
sgn3.3 myb36.2	Agar plate	9	0.19567	69.4297	10914.7	3014.9	19771	19209.7	50122	9539.01	446.257	135.192	0.226519	0.137501	2.46866	249.304	0.559168	-0.0215175	0.922777	5.03963	3.50545	0.0398255
sgn3.3 myb36.2	Agar plate	10	0.173319	76.0091	10949.3	2936.46	21832.9	19359.1	55114.2	8073.66	397.833	138.635	0.150162	0.198138	2.59264	217.183	0.481336	0.425244	1.00224	4.79501	5.65008	0.0720975

## Sheet: Fig. 6a
Fig. 6b
Genotype	Lpr-h (ml H2O g-1 h-1 Mpa-1)	Replicate
WT	130.673	1				p values	WT	sgn3.3	myb36-2	sgn3.3 myb36.2
WT	116.076	2				WT	1	0.54059	< 0.00001	0.9851
WT	180.039	3				sgn3.3		1	< 0.00001	0.75455
WT	176.37	4				myb36-2			1	< 0.00001
WT	166.813	5				sgn3.3 myb36.2				1
WT	98.565	6
WT	50.594	7
WT	184.666	8
WT	115.282	9
WT	138.344	10
WT	92.1387	11
WT	137.025	12
WT	140.274	13
WT	172.883	14
WT	199.508	15
WT	182.666	16
WT	131.21	17
WT	110.814	18
WT	151.411	19
WT	117.727	20
sgn3.3	28.9164	1
sgn3.3	174.43	2
sgn3.3	169.768	3
sgn3.3	131.614	4
sgn3.3	134.547	5
sgn3.3	132.132	6
sgn3.3	136.834	7
sgn3.3	161.715	8
sgn3.3	108.126	9
sgn3.3	117.262	10
sgn3.3	88.9608	11
sgn3.3	70.3917	12
myb36-2	24.6483	1
myb36-2	40.1319	2
myb36-2	53.3012	3
myb36-2	68.2974	4
myb36-2	33.1675	5
myb36-2	37.7399	6
myb36-2	32.6368	7
myb36-2	31.762	8
myb36-2	50.2633	9
myb36-2	36.459	10
myb36-2	48.6655	11
myb36-2	36.3048	12
myb36-2	24.1575	13
myb36-2	35.1481	14
myb36-2	40.2989	15
sgn3.3 myb36.2	40.6434	1
sgn3.3 myb36.2	158.144	2
sgn3.3 myb36.2	145.404	3
sgn3.3 myb36.2	111.236	4
sgn3.3 myb36.2	207.162	5
sgn3.3 myb36.2	122.906	6
sgn3.3 myb36.2	132.547	7
sgn3.3 myb36.2	142.994	8
sgn3.3 myb36.2	82.2166	9
sgn3.3 myb36.2	187.679	10
sgn3.3 myb36.2	152.369	11

## Sheet: Fig. 6d
Fig. 6d
	Percentage of mortality (%)
	WT		sgn3.3		myb36.2		sgn3.3 myb36.2		WT (pELTP::CDEF)		sgn3.3 myb36.2 (pELTP::CDEF)			p-values		WT		sgn3.3		myb36.2		sgn3.3 myb36.2		WT (pELTP::CDEF)		sgn3.3 myb36.2 (pELTP::CDEF)
Replicate	80% RH	60% RH	80% RH	60% RH	80% RH	60% RH	80% RH	60% RH	80% RH	60% RH	80% RH	60% RH				80% RH	60% RH	80% RH	60% RH	80% RH	60% RH	80% RH	60% RH	80% RH	60% RH	80% RH	60% RH
1	0	0	0	9.09091	0	0	0	58.3333	0	0	0	72.7273		WT	80% RH	1	1	1	0.00278	1	1	1	0.00078	1	0.72786	1	0.00018
2	0	0	0	25	0	0	0	37.5	0	11.1111	0	53.8462			60% RH		1	1	0.00278	1	1	1	0.00078	1	0.72786	1	0.00018
3	0	0	0	20	0	0	0	61.5385	0	0	0	70.5882		sgn3.3	80% RH			1	0.00278	1	1	1	0.00078	1	0.72786	1	0.00018
4	0	0	0	12.5	0	0	0	22.2222	0	0	0	42.8571			60% RH				1	0.00278	0.00278	0.00278	0.00652	0.00278	0.00578	0.00278	0.00018
5	0	0	0	14.2857	0	0	0	0	0	0	0	60		myb36.2	80% RH					1	1	1	0.00078	1	0.72786	1	0.00018
6	0	0	0	0	0	0	0	22.2222	0	0	0	27.2727			60% RH						1	1	0.00078	1	0.72786	1	0.00018
7	0	0	0	0	0	0	0	46	0	0	0	100		sgn3.3 myb36.2	80% RH							1	0.00078	1	0.72786	1	0.00018
8	0	0	0	13	0	0	0	57	0	0	0	66			60% RH								1	0.00078	0.00086	0.00078	0.0139
9	0	0	0	26	0	0	0	26	0	0	0	63		WT (pELTP::CDEF)	80% RH									1	0.72786	1	0.00018
10	0	0	0	9.09091	0	0	0	34	0	0	0	48			60% RH										1	0.72786	0.00018
														sgn3.3 myb36.2 (pELTP::CDEF)	80% RH											1	0.00018
															60% RH												1

## Sheet: Fig. 6e
Fig. 6e
	Number of siliques per plant
Replicate	WT	sgn3.3	myb36.2	sgn3.3 myb36.2	WT (pELTP::CDEF)	sgn3.3 myb36.2 (pELTP::CDEF)				p-values	WT	sgn3.3	myb36.2	sgn3.3 myb36.2	WT (pELTP::CDEF)	sgn3.3 myb36.2 (pELTP::CDEF)
1	235	182	138	62	139	81				WT	1	0.00022	< 0.00001	< 0.00001	0.47152	< 0.00001
2	276	124	106	110	316	6				sgn3.3		1	0.0536	0.0048	0.01778	0.00028
3	297	267	95	51	310	0				myb36.2			1	0.00736	0.00024	8e-05
4	222	183	94	65	236	28				sgn3.3 myb36.2				1	8e-05	0.08186
5	282	49	109	70	190	94				WT (pELTP::CDEF)					1	< 0.00001
6	300	228	114	94	250	0				sgn3.3 myb36.2 (pELTP::CDEF)						1
7	201	0	187	0	126	0
8	239	179	54	0	239	0
9	232	189	74	0	245	0
10	212	121	62	0	196	0
11	248	119	88	64	104	0
12	228	181	89		248	0
13		196				0
14		0				0
15						0

## Sheet: Sup. Fig. 2c
Sup. Fig. 2c
	treatment	replicate (plant)	Replicate (cell)	Pixel intensity (mean)
	Ø Ø	1	1	63.298			p-values	Ø Ø	PA Ø	PA p-cou	PA Coni	PA Sina	PA p-cou + Coni
	Ø Ø	1	2	68.819			Ø Ø	1	0.0010053	0.0010053	0.0010053	0.0010053	0.0010053
	Ø Ø	1	3	54.638			PA Ø		1	0.0010053	0.006683	0.899995	0.0010053
	Ø Ø	1	4	70.929			PA p-cou			1	0.20674	0.0010053	0.0010053
	Ø Ø	1	5	66.566			PA Coni				1	0.0396876	0.0010053
	Ø Ø	1	6	54.864			PA Sina					1	0.0010053
	Ø Ø	1	7	49.781			PA p-cou + Coni						1
	Ø Ø	2	1	71.535
	Ø Ø	2	2	51.276
	Ø Ø	2	3	66.056
	Ø Ø	2	4	61.962
	Ø Ø	2	5	49.464
	Ø Ø	2	6	63.834
	Ø Ø	2	7	67
	Ø Ø	3	1	60.256
	Ø Ø	3	2	65.393
	Ø Ø	3	3	71.753
	Ø Ø	3	4	78.949
	Ø Ø	3	5	64.968
	Ø Ø	3	6	68.636
	Ø Ø	4	1	81.299
	Ø Ø	4	2	74.618
	Ø Ø	4	3	77.693
	Ø Ø	4	4	66.498
	Ø Ø	4	5	70.257
	Ø Ø	4	6	72.957
	Ø Ø	4	7	94.617
	Ø Ø	5	1	64.768
	Ø Ø	5	2	70.265
	Ø Ø	5	3	74.353
	Ø Ø	5	4	56.962
	Ø Ø	5	5	62.198
	PA Ø	1	1	4.588
	PA Ø	1	2	4.509
	PA Ø	1	3	4.318
	PA Ø	1	4	3.466
	PA Ø	1	5	4.097
	PA Ø	2	1	4.117
	PA Ø	2	2	4.117
	PA Ø	2	3	4.409
	PA Ø	2	4	4.625
	PA Ø	2	5	4.893
	PA Ø	3	1	4.694
	PA Ø	3	2	5.083
	PA Ø	3	3	4.885
	PA Ø	3	4	5.513
	PA Ø	3	5	3.247
	PA Ø	4	1	5.977
	PA Ø	4	2	6.07
	PA Ø	4	3	6.652
	PA Ø	4	4	7.459
	PA p-cou	1	1	12.756
	PA p-cou	1	2	12.388
	PA p-cou	1	3	12.134
	PA p-cou	1	4	12.201
	PA p-cou	1	5	11.722
	PA p-cou	2	1	11.984
	PA p-cou	2	2	12.519
	PA p-cou	2	3	13.81
	PA p-cou	2	4	14.886
	PA p-cou	2	5	17.248
	PA p-cou	3	1	17.577
	PA p-cou	3	2	17.694
	PA p-cou	3	3	19.84
	PA p-cou	3	4	12.262
	PA p-cou	3	5	18.971
	PA p-cou	4	1	35.573
	PA p-cou	4	2	36.287
	PA p-cou	4	3	35.481
	PA p-cou	4	4	32.205
	PA p-cou	4	5	30.531
	PA p-cou	5	1	19.751
	PA p-cou	5	2	15.596
	PA p-cou	5	3	17.262
	PA p-cou	5	4	17.856
	PA p-cou	5	5	20.432
	PA p-cou	6	1	12.557
	PA p-cou	6	2	12.355
	PA p-cou	6	3	12.832
	PA p-cou	6	4	10.786
	PA p-cou	6	5	12.334
	PA Coni	1	1	5.753
	PA Coni	1	2	10.309
	PA Coni	1	3	11.662
	PA Coni	1	4	15.126
	PA Coni	1	5	12.413
	PA Coni	1	6	14.398
	PA Coni	2	1	11.242
	PA Coni	2	2	15.381
	PA Coni	2	3	12.128
	PA Coni	2	4	18.349
	PA Coni	2	5	14.648
	PA Coni	3	1	23.618
	PA Coni	3	2	21.898
	PA Coni	3	3	25.085
	PA Coni	4	4	12.554
	PA Coni	4	5	12.86
	PA Coni	4	6	11.463
	PA Coni	4	7	11.895
	PA Coni	5	1	7.386
	PA Coni	5	2	7.243
	PA Coni	5	3	7.24
	PA Coni	5	4	7.692
	PA Sina	1	1	6.611
	PA Sina	1	2	7.199
	PA Sina	1	3	7.315
	PA Sina	1	4	5.945
	PA Sina	1	5	6.688
	PA Sina	2	1	3.795
	PA Sina	2	2	3.913
	PA Sina	2	3	3.631
	PA Sina	2	4	3.865
	PA Sina	2	5	3.647
	PA Sina	3	1	6.3
	PA Sina	3	2	6.349
	PA Sina	3	3	6.658
	PA Sina	3	4	6.659
	PA Sina	3	5	6.118
	PA Sina	4	1	9.466
	PA Sina	4	2	9.254
	PA Sina	4	3	6.787
	PA Sina	4	4	6.33
	PA Sina	4	5	9.67
	PA Sina	5	1	8.642
	PA Sina	5	2	8.35
	PA Sina	5	3	7.89
	PA Sina	5	4	8.175
	PA Sina	5	5	8.27
	PA p-cou + Coni	1	1	50.411
	PA p-cou + Coni	1	2	60.171
	PA p-cou + Coni	1	3	58.72
	PA p-cou + Coni	1	4	45.489
	PA p-cou + Coni	1	5	45.402
	PA p-cou + Coni	2	1	52.338
	PA p-cou + Coni	2	2	51.621
	PA p-cou + Coni	2	3	49.385
	PA p-cou + Coni	2	4	46.261
	PA p-cou + Coni	2	5	46.885
	PA p-cou + Coni	2	6	48.535
	PA p-cou + Coni	3	1	54.795
	PA p-cou + Coni	3	2	32.466
	PA p-cou + Coni	3	3	33.731
	PA p-cou + Coni	3	4	48.005
	PA p-cou + Coni	3	5	35.661
	PA p-cou + Coni	4	1	32.539
	PA p-cou + Coni	4	2	36.735
	PA p-cou + Coni	4	3	21.489
	PA p-cou + Coni	4	4	28.818
	PA p-cou + Coni	4	5	39.964
	PA p-cou + Coni	4	6	44.591
	PA p-cou + Coni	5	1	35.218
	PA p-cou + Coni	5	2	39.831
	PA p-cou + Coni	5	3	37.254
	PA p-cou + Coni	5	4	27.591
	PA p-cou + Coni	6	1	36.442
	PA p-cou + Coni	6	2	42.105
	PA p-cou + Coni	6	3	23.079
	PA p-cou + Coni	6	4	22.085

## Sheet: Sup. Fig. 2d
Sup. Fig. 2d
	Number of cells permeable to propidium iodide
Genotype	Treatment	Cell number	Replicate
myb36-2	Ø Ø	26	1			p-values	WT Ø Ø	myb36.2 Ø Ø	myb36.2 PA Ø	myb36.2 PA p-cou	myb36.2 PA Coni	myb36.2 PA Sina	myb36.2 PA p-cou + Coni
myb36-2	Ø Ø	24	2			WT Ø Ø	1	< 0.00001	< 0.00001	< 0.00001	< 0.00001	< 0.00001	< 0.00001
myb36-2	Ø Ø	27	3			myb36.2 Ø Ø		1	0.00012	0.00012	< 0.00001	8e-05	0.20408
myb36-2	Ø Ø	29	4			myb36.2 PA Ø			1	0.034	0.00014	0.64552	0.00018
myb36-2	Ø Ø	26	5			myb36.2 PA p-cou				1	0.00058	0.00466	0.00018
myb36-2	Ø Ø	24	6			myb36.2 PA Coni					1	< 0.00001	0.00078
myb36-2	Ø Ø	31	7			myb36.2 PA Sina						1	0.00012
myb36-2	Ø Ø	28	8			myb36.2 PA p-cou + Coni							1
myb36-2	Ø Ø	32	9
myb36-2	Ø Ø	31	10
myb36-2	Ø Ø	29	11
myb36-2	PA Ø	88	1
myb36-2	PA Ø	72	2
myb36-2	PA Ø	89	3
myb36-2	PA Ø	110	4
myb36-2	PA Ø	102	5
myb36-2	PA Ø	108	6
myb36-3	PA Ø	110	7
myb36-4	PA Ø	98	8
myb36-5	PA Ø	102	9
myb36-6	PA Ø	105	10
myb36-2	PA p-cou	80	1
myb36-2	PA p-cou	85	2
myb36-2	PA p-cou	84	3
myb36-2	PA p-cou	90	4
myb36-2	PA p-cou	79	5
myb36-2	PA p-cou	42	6
myb36-2	PA p-cou	78	7
myb36-2	PA p-cou	86	8
myb36-2	PA p-cou	102	9
myb36-2	PA p-cou	108	10
myb36-2	PA Coni	40	1
myb36-2	PA Coni	41	2
myb36-2	PA Coni	39	3
myb36-2	PA Coni	43	4
myb36-2	PA Coni	38	5
myb36-2	PA Coni	36	6
myb36-3	PA Coni	34	7
myb36-4	PA Coni	43	8
myb36-5	PA Coni	51	9
myb36-6	PA Coni	44	10
myb36-7	PA Coni	49	11
myb36-8	PA Coni	88	12
myb36-2	PA Sina	100	1
myb36-2	PA Sina	95	2
myb36-2	PA Sina	111	3
myb36-2	PA Sina	98	4
myb36-2	PA Sina	105	5
myb36-2	PA Sina	109	6
myb36-2	PA Sina	110	7
myb36-2	PA Sina	94	8
myb36-2	PA Sina	98	9
myb36-2	PA Sina	105	10
myb36-2	PA Sina	102	11
myb36-2	PA p-cou + Coni	23	1
myb36-2	PA p-cou + Coni	34	2
myb36-2	PA p-cou + Coni	39	3
myb36-2	PA p-cou + Coni	28	4
myb36-2	PA p-cou + Coni	27	5
myb36-2	PA p-cou + Coni	25	6
myb36-2	PA p-cou + Coni	32	7
myb36-2	PA p-cou + Coni	29	8
myb36-2	PA p-cou + Coni	35	9
myb36-2	PA p-cou + Coni	39	10
WT	Ø Ø	9	1
WT	Ø Ø	12	2
WT	Ø Ø	10	3
WT	Ø Ø	8	4
WT	Ø Ø	12	5
WT	Ø Ø	8	6
WT	Ø Ø	13	7
WT	Ø Ø	12	8
WT	Ø Ø	14	9
WT	Ø Ø	12	10
WT	Ø Ø	12	11
WT	Ø Ø	14	12
WT	Ø Ø	8	13
WT	Ø Ø	10	14
WT	Ø Ø	11	15

[truncated: 8 more sheets: Sup. Fig. 4, Sup. Fig. 5b-c, Sup. Fig. 7a-b, Sup. Fig. 7 d, Sup. Fig. 7 e, Sup. Fig. 8a, Sup. Fig. 8b, Sup Fig. 8c]
